# Supplementary material for: The distribution of seaweed forms and foundational assumptions in seaweed biology
Source: Sci Rep. 2024 Sep 28;14:22407. doi: 10.1038/s41598-024-73857-z (PMC11436886; doi:10.1038/s41598-024-73857-z)
Supplement: Supplementary file 2 — Supplementary Information 2. [file 41598_2024_73857_MOESM2_ESM.xls]

## Sheet: Raw metadata
keywords in WOS IN 24.03.23 : (("SA:V" OR "SA/V" OR (("surface area" OR "superficial area") AND "volume")) AND ("seaweed" OR "macroalgae"))																																					Keywords on WOS: (("SA:V" OR (("surface area" OR "superficial area") AND "volume")) AND ("seaweed" OR "macroalgae"))	link: https://www.webofscience.com/wos/woscc/summary/27dda473-c346-4d1d-864c-64f04a454ec9-7bf8d4a1/relevance/1	date: 24/03/23
Publication Type	Authors	Book Authors	Book Editors	Book Group Authors	Author Full Names	Book Author Full Names	Group Authors	Article Title	Source Title	Book Series Title	Book Series Subtitle	Language	Document Type	Conference Title	Conference Date	Conference Location	Conference Sponsor	Conference Host	Author Keywords	Keywords Plus	Abstract	Addresses	Affiliations	Reprint Addresses	Email Addresses	Researcher Ids	ORCIDs	Funding Orgs	Funding Name Preferred	Funding Text	Cited References	Cited Reference Count	Times Cited, WoS Core	Times Cited, All Databases	180 Day Usage Count	Since 2013 Usage Count	Publisher	Publisher City	Publisher Address	ISSN	eISSN	ISBN	Journal Abbreviation	Journal ISO Abbreviation	Publication Date	Publication Year	Volume	Issue	Part Number
J	Taylor, MW; Taylor, RB; Rees, TAV				Taylor, MW; Taylor, RB; Rees, TAV			Allometric evidence for the dominant role of surface cells in ammonium metabolism and photosynthesis in northeastern New Zealand seaweeds	MARINE ECOLOGY PROGRESS SERIES			English	Article						ammonium assimilation; seaweeds; photosynthesis; scaling; ammonium storage; respiration; ammonium uptake; surface area : volume ratio	NITROGEN REQUIREMENTS; MARINE MACROALGAE; NUTRIENT CONTROL; VOLUME RATIO; ASSIMILATION; GROWTH; RESPIRATION; CHLOROPHYTA; LIMITATION; EVOLUTION	Relationships between seaweed morphology and the metabolism of ammonium and carbon were examined for 9 seaweeds from northeastern New Zealand. Maximum rates of surge ammonium uptake and ammonium assimilation, in addition to the maximum ammonium storage pool, were strongly positively correlated with seaweed surface area:volume (SA:V) ratio when expressed per g dry weight, but were largely independ…	Univ Auckland, Leigh Marine Lab, Warkworth, New Zealand; Univ Auckland, Sch Biol Sci, Warkworth, New Zealand; Univ Auckland, Sch Environm Sci, Warkworth, New Zealand; Univ Auckland, Sch Marine Sci, Warkworth, New Zealand	University of Auckland; University of Auckland; University of Auckland; University of Auckland	Rees, TAV (autor correspondente), Univ Auckland, Leigh Marine Lab, POB 349, Warkworth, New Zealand.	ta.rees@auckland.ac.nz		Taylor, Michael/0000-0002-0463-7813					40	15	15	0	2	INTER-RESEARCH	OLDENDORF LUHE	NORDBUNTE 23, D-21385 OLDENDORF LUHE, GERMANY	0171-8630			MAR ECOL PROG SER	Mar. Ecol.-Prog. Ser.		1999	184
J	Taylor, RB; Peek, JTA; Rees, TAV				Taylor, RB; Peek, JTA; Rees, TAV			Scaling of ammonium uptake by seaweeds to surface area : volume ratio: geographical variation and the role of uptake by passive diffusion	MARINE ECOLOGY PROGRESS SERIES			English	Article						seaweed; nutrient uptake; ammonium; diffusion; New Zealand	NITROGEN UPTAKE; GRACILARIA-TIKVAHIAE; UPTAKE KINETICS; NUTRIENT-UPTAKE; HYALINE HAIRS; RED ALGAE; MACROALGAE; METHYLAMINE; RHODOPHYTA; GROWTH	Rates of ammonium uptake per g dry weight for seaweeds from the Mokohinau Islands, northeastern New Zealand were much lower than published values for northern hemisphere (east coast of North America and Baltic Sea) seaweeds. For the New Zealand seaweeds, the rate of ammonium uptake expressed per cm(2) surface area was relatively constant (23.9 +/- 3.4 nmol cm(-2) h(-1)), irrespective of seaweed s…	Univ Auckland, Leigh Marine Lab, Warkworth, New Zealand	University of Auckland	Rees, TAV (autor correspondente), Univ Auckland, Leigh Marine Lab, POB 349, Warkworth, New Zealand.	ta.rees@auckland.ac.nz							44	58	60	1	16	INTER-RESEARCH	OLDENDORF LUHE	NORDBUNTE 23, D-21385 OLDENDORF LUHE, GERMANY	0171-8630			MAR ECOL PROG SER	Mar. Ecol.-Prog. Ser.		1998	169
J	Rees, TAV				Rees, T. Alwyn V.			Metabolic and ecological constraints imposed by similar rates of ammonium and nitrate uptake per unit surface area at low substrate concentrations in marine phytoplankton and macroalgae	JOURNAL OF PHYCOLOGY			English	Article						ammonium assimilation; ammonium uptake; growth; kinetics; nitrate uptake; nitrogen; scaling; surface area	DINOFLAGELLATES PYROCYSTIS-NOCTILUCA; ULVA-INTESTINALIS CHLOROPHYCEAE; DISSOLVED ORGANIC NITROGEN; FRAGILE SSP TOMENTOSOIDES; GROWTH-RATES; SKELETONEMA-COSTATUM; INORGANIC NITROGEN; FUCUS-VESICULOSUS; NUTRIENT-UPTAKE; ENTEROMORPHA-INTESTINALIS	Marine phytoplankton and macroalgae acquire important resources, such as inorganic nitrogen, from the surrounding seawater by uptake across their entire surface area. Rates of ammonium and nitrate uptake per unit surface area were remarkably similar for both marine phytoplankton and macroalgae at low external concentrations. At an external concentration of 1 mu M, the mean rate of nitrogen uptake…	Univ Auckland, Leigh Marine Lab, Warkworth, New Zealand	University of Auckland	Rees, TAV (autor correspondente), Univ Auckland, Leigh Marine Lab, POB 349, Warkworth, New Zealand.	ta.rees@auckland.ac.nz							96	10	11	1	36	WILEY	HOBOKEN	111 RIVER ST, HOBOKEN 07030-5774, NJ USA	0022-3646	1529-8817		J PHYCOL	J. Phycol.	APR	2007	43	2
J	Hernandez, I; Andria, JR; Christmas, M; Whitton, BA				Hernandez, I; Andria, JR; Christmas, M; Whitton, BA			Testing the allometric scaling of alkaline phosphatase activity to surface/volume ratio in benthic marine macrophytes	JOURNAL OF EXPERIMENTAL MARINE BIOLOGY AND ECOLOGY			English	Article						alkaline phosphatase; allometry; marine macrophytes; phosphorus	PHOTOSYNTHETIC ORGANISMS; NUTRIENT LIMITATION; SEASONAL-VARIATION; PHOSPHORUS STATUS; TISSUE NITROGEN; MACROALGAE; GROWTH; PHYTOPLANKTON; ALGAE; LOCALIZATION	Alkaline phosphatase activity (APA), tissue P, N and C were determined for 23 species of benthic marine macrophytes (22 macroalgae, 1 seagrass). In addition, estimates of the surface area/volume ratio (SA:V) of these species were derived from experimental work and from the literature. The tissue nutrient content (especially P) does not explain differences in APA among the species of marine macrop…	Univ Cadiz, Fac Ciencias Mar, Dept Ecol, Cadiz 11510, Spain; Univ Durham, Dept Biol Sci, Durham DH1 3LE, England	Universidad de Cadiz; Durham University	Hernandez, I (autor correspondente), Univ Cadiz, Fac Ciencias Mar, Dept Ecol, Cadiz 11510, Spain.	ignacio.hernandez@uca.es	Hernandez, Ignacio/N-2942-2013	Hernandez, Ignacio/0000-0002-8024-2813					49	11	13	1	16	ELSEVIER SCIENCE BV	AMSTERDAM	PO BOX 211, 1000 AE AMSTERDAM, NETHERLANDS	0022-0981	1879-1697		J EXP MAR BIOL ECOL	J. Exp. Mar. Biol. Ecol.	AUG 2	1999	241	1
J	Rees, TAV				Rees, TAV			Safety factors and nutrient uptake by seaweeds	MARINE ECOLOGY PROGRESS SERIES			English	Review						seaweed; nutrient uptake; safety factor; scaling; surface area : volume ratio	NITROGEN-LIMITED GROWTH; PORT-PHILLIP BAY; MACROCYSTIS-PYRIFERA; AMMONIUM UPTAKE; LAMINARIA-LONGICRURIS; INORGANIC NITROGEN; NITRATE UPTAKE; BRYOZOAN COLONIZATION; SKELETONEMA-COSTATUM; PRIMARY PRODUCTIVITY	The differences in the kinetic characteristics of nutrient (nitrate, ammonium and phosphate) uptake by seaweeds are evaluated using published half-saturation constants (K-m), maximum rates of uptake (V-max) and calculated safety factors for nitrate, ammonium and phosphate uptake. The safety factor is the ratio of maximum nutrient uptake rate to uptake rate at maximum ambient concentration of nutr…	Univ Auckland, Leigh Marine Lab, Warkworth, New Zealand	University of Auckland	Rees, TAV (autor correspondente), Univ Auckland, Leigh Marine Lab, POB 349, Warkworth, New Zealand.	ta.rees@auckland.ac.nz							94	34	38	1	39	INTER-RESEARCH	OLDENDORF LUHE	NORDBUNTE 23, D-21385 OLDENDORF LUHE, GERMANY	0171-8630	1616-1599		MAR ECOL PROG SER	Mar. Ecol.-Prog. Ser.		2003	263
J	ROSENBERG, G; RAMUS, J				ROSENBERG, G; RAMUS, J			UPTAKE OF INORGANIC NITROGEN AND SEAWEED SURFACE-AREA - VOLUME RATIOS	AQUATIC BOTANY			English	Article									DUKE UNIV,MARINE LAB,BEAUFORT,NC 28516	Duke University	ROSENBERG, G (autor correspondente), UNIV MICHIGAN,DEPT BIOL SCI,ANN ARBOR,MI 48109, USA.								25	134	142	0	15	ELSEVIER SCIENCE BV	AMSTERDAM	PO BOX 211, 1000 AE AMSTERDAM, NETHERLANDS	0304-3770			AQUAT BOT	Aquat. Bot.		1984	19	1-2
J	Fermin, AC; Buen, SM				Fermin, AC; Buen, SM			Grow-out culture of tropical abalone, Haliotis asinina (Linnaeus) in suspended mesh cages with different shelter surface areas	AQUACULTURE INTERNATIONAL			English	Article						grow-out; mesh cages; seaweed (Gracilariopsis bailinae); shelter surface area; tropical abalone (Haliotis asinina)	STOCKING DENSITY; TUBERCULATA LINNAEUS; EAR ABALONE; INNOVATIONS; CULTIVATION; PERFORMANCE; MACROALGAE; SURVIVAL; SEAWEED; SYSTEM	This study investigated the effects of shelter surface area (SSA) on the feeding, growth and survival of the donkey-ear abalone, Haliotis asinina reared in mesh cages (0.38x 0.38x 0.28 m) suspended in flow-through tanks (water volume =6 m(3)). Cages had sections of polyvinylchloride (PVC) that provided shelters with surface area of 0.22 m(2), 0.44 m(2) and 0.66 m(2). Hatchery-produced abalone wit…	SE Asian Fisheries Dev Ctr, Dept Aquaculture, Iloilo 5021, Philippines	Southeast Asian Fisheries Development Center	Fermin, AC (autor correspondente), SE Asian Fisheries Dev Ctr, Dept Aquaculture, Iloilo 5021, Philippines.								27	15	16	2	5	KLUWER ACADEMIC PUBL	DORDRECHT	VAN GODEWIJCKSTRAAT 30, 3311 GZ DORDRECHT, NETHERLANDS	0967-6120			AQUACULT INT	Aquac. Int.		2001	9	6
J	Ware, C; Dijkstra, JA; Mello, K; Stevens, A; O'Brien, B; Ikedo, W				Ware, Colin; Dijkstra, Jennifer A.; Mello, Kristen; Stevens, Andrew; O'Brien, Brandon; Ikedo, William			A novel three-dimensional analysis of functional architecture that describes the properties of macroalgae as a refuge	MARINE ECOLOGY PROGRESS SERIES			English	Article						Habitat architecture; Foundation species; Kelp; Invasive species; Macroalgae; Predator-prey dynamics; Macrophyte architecture; Spatial structure; Benthic habitat	HABITAT STRUCTURE; FRACTAL DIMENSION; KELP FORESTS; COMPLEXITY; ECOSYSTEM; BIODIVERSITY; PREDATION; COMMUNITY; TRANSFORM; DIVERSITY	Foundation species like macroalgae provide habitat for large numbers of animals. The spatial structure between branches or thalli can act as a refuge from larger predators and can affect the number and distribution of inhabitant species. Most metrics for habitat architecture are based on 2-dimensional measurements, but habitats are 3-dimensional. We report a new method, spherical space analysis, …	[Ware, Colin; Dijkstra, Jennifer A.; Mello, Kristen; Stevens, Andrew; Ikedo, William] Univ New Hampshire, Ctr Coastal & Ocean Mapping, Durham, NH 03824 USA; [O'Brien, Brandon] Univ New Hampshire, Sch Marine Sci & Ocean Engn, Durham, NH 03824 USA	University System Of New Hampshire; University of New Hampshire; University System Of New Hampshire; University of New Hampshire	Ware, C (autor correspondente), Univ New Hampshire, Ctr Coastal & Ocean Mapping, Durham, NH 03824 USA.	cware@ccom.unh.edu		Stevens, Andrew/0000-0001-8991-8616	NOAA [NA15NOS4000200]	NOAA(National Oceanic Atmospheric Admin (NOAA) - USA)	We thank Amber Litterer and Liz Kintzing for dive support. We also thank 3 anonymous reviewers whose comments improved the manuscript. We gratefully acknowledge funding support from NOAA Grant NA15NOS4000200.		48	16	16	5	42	INTER-RESEARCH	OLDENDORF LUHE	NORDBUNTE 23, D-21385 OLDENDORF LUHE, GERMANY	0171-8630	1616-1599		MAR ECOL PROG SER	Mar. Ecol.-Prog. Ser.	JAN 3	2019	608
J	Bracken, MES; Stachowicz, JJ				Bracken, Matthew E. S.; Stachowicz, John J.			Top-down modification of bottom-up processes: selective grazing reduces macroalgal nitrogen uptake	MARINE ECOLOGY PROGRESS SERIES			English	Article						herbivory; nitrate uptake; bottom-up processes; top-down processes; intertidal macroalgae; nitrogen; mesograzers	INTERTIDAL COMMUNITY; GROWTH; DIVERSITY; INCREASES; DYNAMICS; SEAWEEDS; RATES; SIZE; FLOW; PRODUCTIVITY	Although nutrient availability and oceanographic context can influence top-down processes in intertidal communities, the reciprocal effects of consumers on bottom-up processes, such as nitrogen uptake by macroalgae, are less well-documented. We used a combination of field observations, mesocosm experiments, and laboratory nitrate-uptake measurements to evaluate the interaction between the kelp cr…	Univ Calif Davis, Bodega Marine Lab, Bodega Bay, CA 94923 USA; Univ Calif Davis, Sect Evolut & Ecol, Davis, CA 95616 USA	University of California System; University of California Davis; University of California System; University of California Davis	Bracken, MES (autor correspondente), Univ Calif Davis, Bodega Marine Lab, POB 247, Bodega Bay, CA 94923 USA.	mebracken@ucdavis.edu	Bracken, Matthew E S/B-1259-2008; Bracken, Matthew E.S./I-9359-2019	Bracken, Matthew E S/0000-0002-0068-7485; Bracken, Matthew E.S./0000-0002-0068-7485					43	15	15	1	33	INTER-RESEARCH	OLDENDORF LUHE	NORDBUNTE 23, D-21385 OLDENDORF LUHE, GERMANY	0171-8630			MAR ECOL PROG SER	Mar. Ecol.-Prog. Ser.		2007	330
J	HEIN, M; PEDERSEN, MF; SANDJENSEN, K				HEIN, M; PEDERSEN, MF; SANDJENSEN, K			SIZE-DEPENDENT NITROGEN UPTAKE IN MICRO- AND MACROALGAE	MARINE ECOLOGY PROGRESS SERIES			English	Article						NITROGEN UPTAKE; MICROALGAE; MACROALGAE; ALLOMETRY	FUNCTIONAL-FORM MODEL; MARINE-PHYTOPLANKTON; AMMONIUM UPTAKE; NUTRIENT; GROWTH; PHOTOSYNTHESIS; RESPIRATION; COMPETITION; LIMITATION; PHOSPHORUS	The role of algal size as a controlling factor for nitrogen uptake kinetics is examined by comparing published values of N uptake rate and half-saturation constants in micro- and macroalgae. The uptake kinetics differ substantially among algae very different in size. Microalgae take up nitrogen much faster per unit of biomass than macroalgae at both high and low substrate concentrations, and micr…			HEIN, M (autor correspondente), UNIV COPENHAGEN, FRESHWATER BIOL LAB, HELSINGORSGADE 51, DK-3400 HILLEROD, DENMARK.		Sand-Jensen, Kaj KSJ/F-3041-2015	Sand-Jensen, Kaj KSJ/0000-0003-2534-4638					43	222	235	3	73	INTER-RESEARCH	OLDENDORF LUHE	NORDBUNTE 23, D-21385 OLDENDORF LUHE, GERMANY	0171-8630			MAR ECOL PROG SER	Mar. Ecol.-Prog. Ser.	MAR	1995	118	1-3
J	de los Santos, CB; Perez-Llorens, JL; Vergara, JJ				de los Santos, Carmen B.; Perez-Llorens, J. Lucas; Vergara, Juan J.			Photosynthesis and growth in macroalgae: linking functional-form and power-scaling approaches	MARINE ECOLOGY PROGRESS SERIES			English	Article						Functional form; Cadiz Bay; Marine macroalgae; Photosynthesis; Primary production; Surface area to biomass ratio (SA/B); Scaling; Specific thallus area	MARINE-PHYTOPLANKTON; SURFACE-AREA; RATES; ORGANISMS; MACROPHYTES; METABOLISM; STRATEGIES; NITROGEN; ECOLOGY; SYSTEM	Grouping species into functional-form groups and measuring directly their surface area to volume ratio are 2 common approaches to forecast primary production of marine macroalgae. A link between the functional-form model (FFM) and the power-scaling approach (PSA) for a wide variety of marine macroalgae has been attempted for the first time in the present work. To test both approaches, thalli of 4…	Univ Cadiz, Dept Biol, Cadiz 11510, Spain	Universidad de Cadiz	de los Santos, CB (autor correspondente), Univ Cadiz, Dept Biol, POB 40, Cadiz 11510, Spain.	carmen.barrena@uca.es	de los Santos, Carmen B./AAB-6942-2021; Perez-Llorens, Jose Lucas/B-9361-2009; Perez-Llorens, Jose Lucas/GQR-0711-2022; Perez-Llorens, Jose Lucas/AAD-7078-2020; de los Santos, Carmen B/L-3723-2014; Vergara, Juan J/H-9808-2012	de los Santos, Carmen B./0000-0002-7013-494X; Perez-Llorens, Jose Lucas/0000-0003-2813-1443; Perez-Llorens, Jose Lucas/0000-0003-2813-1443; Perez-Llorens, Jose Lucas/0000-0003-2813-1443; de los Santos, Carmen B/0000-0002-7013-494X; Vergara, Juan J/0000-0003-4479-4693	Ministerio de Educacion y Ciencia (MEC) [CTM2005-00395/MAR]	Ministerio de Educacion y Ciencia (MEC)(Spanish Government)	This study was supported by the project CTM2005-00395/MAR from the Ministerio de Educacion y Ciencia (MEC), now Ministerio de Ciencia e Innovacion (MICINN). C.B.S. holds a FPU grant from MEC, The author thanks the editor and 2 anonymous reviewers for constructive comments,		32	13	14	0	10	INTER-RESEARCH	OLDENDORF LUHE	NORDBUNTE 23, D-21385 OLDENDORF LUHE, GERMANY	0171-8630			MAR ECOL PROG SER	Mar. Ecol.-Prog. Ser.		2009	377
J	Lotze, HK; Schramm, W				Lotze, HK; Schramm, W			Ecophysiological traits explain species dominance patterns in macroalgal blooms	JOURNAL OF PHYCOLOGY			English	Article						Enteromorpha; eutrophication; functional form; growth; nutrient source; Pilayella; surface area to volume ratio; time dependency; tissue content; uptake kinetics	TRANSIENT AMMONIUM UPTAKE; FUNCTIONAL-FORM GROUPS; MARINE MACROALGAE; CLADOPHORA-VAGABUNDA; NITROGEN REQUIREMENTS; PILAYELLA-LITTORALIS; CHAETOMORPHA-LINUM; BALTIC MACROALGAE; NUTRIENT CONTROL; DRIFTING ALGAE	Macroalgal blooms are a growing environmental problem in eutrophic coastal ecosystems world wide. These blooms are dominated typically by only one out of several co-occurring opportunistic species, which are all favored by increased nutrient loads. We asked whether pronounced dominance of filamentous Pilayella littoralis Kjellm. (Phaeophyceae) over foliose Enteromorpha intestinalis L. (Chlorophyc…	Inst Meereskunde, D-24105 Kiel, Germany		Lotze, HK (autor correspondente), Dalhousie Univ, Dept Biol, Halifax, NS B3H 4J1, Canada.			Lotze, Heike/0000-0001-6258-1304					69	86	100	2	41	PHYCOLOGICAL SOC AMER INC	LAWRENCE	810 EAST 10TH ST, LAWRENCE, KS 66044 USA	0022-3646			J PHYCOL	J. Phycol.	APR	2000	36	2
J	Ai, N; Lou, S; Lou, FY; Xu, CD; Wang, QN; Zeng, GN				Ai, Ning; Lou, Sa; Lou, Fengyan; Xu, Chengda; Wang, Qining; Zeng, Ganning			Facile synthesis of macroalgae-derived graphene adsorbents for efficient CO2 capture	PROCESS SAFETY AND ENVIRONMENTAL PROTECTION			English	Article						Macroalgae; Graphene; KOH activation; CO2 adsorption	KOH ACTIVATION; CARBON-DIOXIDE; FUNCTIONALIZED GRAPHENE; LAYER GRAPHENE; POROUS CARBON; ADSORPTION; NANOSHEETS; BIOMASS; SEAWEED; SUPERCAPACITORS	Graphene, emerging as one of the most promising class of adsorptive separation carbon material for its high specific surface area and strong surface chemical activity. Biomass especially sustainable biomass as graphene sources shows great potential at large scales under energy shortage era. In this paper, a kind of subtropical macroalgae (Sargassum Horneri, S.H.) was selected as the precursor, an…	[Ai, Ning] Jiaxing Univ, Coll Biol Chem Sci & Engn, Jiaxing 314001, Zhejiang, Peoples R China; [Ai, Ning; Lou, Sa; Lou, Fengyan; Wang, Qining] Zhejiang Univ Technol, Coll Chem Engn, Hangzhou 310032, Zhejiang, Peoples R China; [Lou, Sa] Hangzhou PuYu Technol Dev Co Ltd, Hangzhou 310052, Zhejiang, Peoples R China; [Xu, Chengda] Zhejiang Prov Zhoushan Marine Ecol Environm Monit, 20 Tiyu Rd, Zhoushan…	Jiaxing University; Zhejiang University of Technology; Zhejiang University of Technology	Zeng, GN (autor correspondente), Zhejiang Univ Technol, Coll Environm, Hangzhou 310032, Zhejiang, Peoples R China.	gnzeng@zjut.edu.cn			National Natural Science Foundation of China [21628601, 51728902]; Zhejiang Provincial Natural Science Foundation of China [LY16B060014, LGF18D060002]	National Natural Science Foundation of China(National Natural Science Foundation of China (NSFC)); Zhejiang Provincial Natural Science Foundation of China(Natural Science Foundation of Zhejiang Province)	This work was supported by the National Natural Science Foundation of China (Grant nos. 21628601, 51728902), the Zhejiang Provincial Natural Science Foundation of China (Grant nos. LY16B060014, LGF18D060002).		55	9	9	11	38	ELSEVIER	AMSTERDAM	RADARWEG 29, 1043 NX AMSTERDAM, NETHERLANDS	0957-5820	1744-3598		PROCESS SAF ENVIRON	Process Saf. Environ. Protect.	APR	2021	148
J	Lee, IC; Kim, D; Jung, S; Na, WB				Lee, In-Cheol; Kim, Dongha; Jung, Somi; Na, Won-Bae			Prediction of Primary Physical Measures for Cost-Effective Management of Artificial Seaweed Reefs	MARINE TECHNOLOGY SOCIETY JOURNAL			English	Article						artificial seaweed reef; marine forest creation; primary physical measures; spore settlement contributor; wake volume	ECKLONIA-CAVA; PLACEMENT MODELS; CONCRETE REEFS; MARINE FOREST; GIANT-KELP; FLOW-FIELD; WAKE; CONSTRUCTION; SETTLEMENT; GROWTH	Seaweed plays a central role in supporting good habitats and spawning grounds for a number of fisheries resources. Artificial seaweed reefs (ASRs) should provide firm, stable substrates for seaweed. Hence, it is desirable to propose a physical measure of seaweed spore settlement, which can be characterized by the surface area of an ASR and its wake region characteristics. In this study, a so-call…	[Lee, In-Cheol; Kim, Dongha; Jung, Somi; Na, Won-Bae] Pukyong Natl Univ, Dept Ocean Engn, Busan 48513, South Korea	Pukyong National University	Na, WB (autor correspondente), Pukyong Natl Univ, Dept Ocean Engn, Busan 48513, South Korea.	wna@pknu.ac.kr			National Research Foundation of Korea - Korea government (MSIT) [2018R1A2B6005879]	National Research Foundation of Korea - Korea government (MSIT)	This work was supported by a National Research Foundation of Korea grant funded by the Korea government (MSIT) (No. 2018R1A2B6005879).		60	8	8	0	16	MARINE TECHNOLOGY SOC INC	COLUMBIA	5565 STERRETT PLACE, STE 108, COLUMBIA, MD 21044 USA	0025-3324	1948-1209		MAR TECHNOL SOC J	Mar. Technol. Soc. J.	JAN-FEB	2020	54	1
J	Ahmed, MJ; Okoye, PU; Hummadi, EH; Hameed, BH				Ahmed, M. J.; Okoye, P. U.; Hummadi, E. H.; Hameed, B. H.			High-performance porous biochar from the pyrolysis of natural and renewable seaweed (Gelidiella acerosa) and its application for the adsorption of methylene blue	BIORESOURCE TECHNOLOGY			English	Article						Seaweed; Porous biochar; Adsorption; Pyrolysis; Kinetics	SEWAGE-SLUDGE; TEA WASTE; KINETICS; REMOVAL; EQUILIBRIUM; DYE; THERMODYNAMICS; MECHANISMS; SURFACE; ACID	A high-performance porous biochar adsorbent prepared by facile thermal pyrolysis of seaweed (Gelidiella acerosa) is reported. The textural characteristics of the prepared seaweed biochar (SWBC) and the performance in the adsorption of methylene blue (MB) dye were evaluated. The batch experiment for the adsorption of MB was conducted under different parameters, such as temperature, pH, and initial…	[Ahmed, M. J.] Baghdad Univ, Engn Coll, Dept Chem Engn, POB 47024, Baghdad, Iraq; [Okoye, P. U.] Shenyang Univ Technol, Sch Sci, Shenyang 110870, Liaoning, Peoples R China; [Hummadi, E. H.] Univ Diyala, Coll Sci, Dept Biotechnol, Baqubah, Iraq; [Hameed, B. H.] Univ Sains Malaysia, Sch Chem Engn, Engn Campus, Nibong Tebal 14300, Penang, Malaysia	University of Baghdad; Shenyang University of Technology; University of Diyala; Universiti Sains Malaysia	Hameed, BH (autor correspondente), Univ Sains Malaysia, Sch Chem Engn, Engn Campus, Nibong Tebal 14300, Penang, Malaysia.	chbassim@usm.my	Okoye, Ugochukwu Patrick/N-2075-2017; Ahmed, Muthanna J./GRX-3355-2022; Okoye, Ugochukwu Patrick/X-1406-2019; Hummadi, Esam/B-6273-2019	Okoye, Ugochukwu Patrick/0000-0003-2974-0582; Okoye, Ugochukwu Patrick/0000-0003-2974-0582; Hummadi, Esam/0000-0003-2827-1294	Universiti Sains Malaysia, under Research University Grant (RUI) grant [1001/PJKIMIA/8014061]	Universiti Sains Malaysia, under Research University Grant (RUI) grant	The authors acknowledge the research grants provided by the Universiti Sains Malaysia, under Research University Grant (RUI) grant (Project No: 1001/PJKIMIA/8014061) that resulted in this article.		35	120	124	21	226	ELSEVIER SCI LTD	OXFORD	THE BOULEVARD, LANGFORD LANE, KIDLINGTON, OXFORD OX5 1GB, OXON, ENGLAND	0960-8524	1873-2976		BIORESOURCE TECHNOL	Bioresour. Technol.	APR	2019	278
J	Xu, SN; Wang, S; Zhang, Z; Li, CH; Jiang, XM				Xu, Shannan; Wang, Shuang; Zhang, Zhe; Li, Chunhou; Jiang, Xiumin			Study on Pore Structure of Seaweed Particles After Combustion	JOURNAL OF ENERGY RESOURCES TECHNOLOGY-TRANSACTIONS OF THE ASME			English	Article						seaweed; biomass; fluidized bed; combustion; pore structure analysis	FLUIDIZED-BED COMBUSTION; RED TIDE; BIOMASS	In this work, the particles of two seaweeds, Enteromorpha clathrata (E. clathrata) (EN) and Sargassum natans (S. natans), were combusted in a fluidized bed. It was found that while combustion of EN particles was stable, there was a substantial slagging period during the combustion of S. natans particles. Seaweed and its bottom ash samples were collected, and their pore structures were determined …	[Xu, Shannan; Zhang, Zhe; Li, Chunhou] Chinese Acad Fishery Sci, South China Sea Fisheries Res Inst, Guangzhou 510300, Guangdong, Peoples R China; [Xu, Shannan; Zhang, Zhe; Li, Chunhou] Minist Agr, Key Lab South China Sea Fishery Resources Exploit, Guangzhou 510300, Guangdong, Peoples R China; [Xu, Shannan; Zhang, Zhe; Li, Chunhou] Key Lab Fishery Ecol & Environm, Guangzhou 510300, Guangdong, Peo…	Chinese Academy of Fishery Sciences; South China Sea Fisheries Research Institute, CAFS; Chinese Academy of Fishery Sciences; South China Sea Fisheries Research Institute, CAFS; Ministry of Agriculture & Rural Affairs; Jiangsu University; Shanghai Jiao Tong University	Xu, SN (autor correspondente), Chinese Acad Fishery Sci, South China Sea Fisheries Res Inst, Guangzhou 510300, Guangdong, Peoples R China.;Xu, SN (autor correspondente), Minist Agr, Key Lab South China Sea Fishery Resources Exploit, Guangzhou 510300, Guangdong, Peoples R China.;Xu, SN (autor correspondente), Key Lab Fishery Ecol & Environm, Guangzhou 510300, Guangdong, Peoples R China.;Wang, S (a…	xushannan@scsfri.ac.cn; alexjuven@ujs.edu.cn; zhangzhe@scsfri.ac.cn; scslch@vip.163.com; xiuminjiang@sjtu.edu.cn			Science and Technology Planning Project of Guangdong Province, China [2014A020217008]; National Natural Science Foundation of China [51306078, 21205051]; China Postdoctoral Science Foundation [2014M560401]; Postdoctoral Research Funding Scheme of Jiangsu Province, China [1402217 C]	Science and Technology Planning Project of Guangdong Province, China; National Natural Science Foundation of China(National Natural Science Foundation of China (NSFC)); China Postdoctoral Science Foundation(China Postdoctoral Science Foundation); Postdoctoral Research Funding Scheme of Jiangsu Province, China	This work was supported by the Science and Technology Planning Project of Guangdong Province, China (No. 2014A020217008), National Natural Science Foundation of China (Nos. 51306078 and 21205051), China Postdoctoral Science Foundation funded (No. 2014M560401), and the Postdoctoral Research Funding Scheme of Jiangsu Province, China (No. 1402217 C).		34	4	4	3	29	ASME	NEW YORK	TWO PARK AVE, NEW YORK, NY 10016-5990 USA	0195-0738			J ENERG RESOUR-ASME	J. Energy Resour. Technol.-Trans. ASME	SEP	2016	138	5
J	Meng, CP; Gu, X; Liang, HY; Wu, M; Wu, Q; Yang, LY; Li, Y; Shen, P				Meng, Cuiping; Gu, Xue; Liang, Haiyan; Wu, Man; Wu, Qi; Yang, Liyu; Li, Yi; Shen, Pu			Optimized preparation and high-efficient application of seaweed fertilizer on peanut	JOURNAL OF AGRICULTURE AND FOOD RESEARCH			English	Article						Enzymatic method; Seaweed liquid fertilizer; Peanut; Application effect	PLANT-GROWTH; EXTRACTS; YIELD; IMPACT; PRODUCTIVITY; CYTOKININS; PARAMETERS; MAIZE	As a natural plat growth accelerator, seaweed fertilizer can be used as a good agricultural practice for sustainable and organic crop production. To investigate the effects of seaweed liquid fertilizer on the growth of peanut, the following experiments were carried out in 2020. Three types of seaweed liquid fertilizers were prepared by enzymatic hydrolysis with papain enzymatic and cellulase enzy…	[Meng, Cuiping; Gu, Xue; Wu, Man; Li, Yi] Qingdao Univ Sci & Technol, Coll Chem Engn, Key Lab, Shandong Univ Clean Chem Proc, Qingdao 266042, Shandong, Peoples R China; [Meng, Cuiping; Gu, Xue; Liang, Haiyan; Wu, Qi; Yang, Liyu; Li, Yi; Shen, Pu] Natl Peanut Engn Technol Res Ctr, Shandong Peanut Res Inst, Qingdao 266100, Shandong, Peoples R China; [Wu, Man] Qingdao Univ Sci & Technol, Informat Ct…	Qingdao University of Science & Technology; Qingdao University of Science & Technology	Wu, M (autor correspondente), Qingdao Univ Sci & Technol, Coll Chem Engn, Key Lab, Shandong Univ Clean Chem Proc, 53 Zhengzhou Rd, Qingdao 266100, Shandong, Peoples R China.	wumanok@126.com			National Key Research and Development Program of China [2020YFD1000905]; Shandong Elite Variety Project [2020LZGC001]; Talent Project for Agricultural Science and Technology Innovation Engineering of Shandong Academy of Agricultural Sciences [CXGC2021B33]	National Key Research and Development Program of China; Shandong Elite Variety Project; Talent Project for Agricultural Science and Technology Innovation Engineering of Shandong Academy of Agricultural Sciences	National Key Research and Development Program of China (2020YFD1000905), Shandong Elite Variety Project (2020LZGC001), Talent Project for Agricultural Science and Technology Innovation Engineering of Shandong Academy of Agricultural Sciences (CXGC2021B33).		42	4	4	12	21	ELSEVIER	AMSTERDAM	RADARWEG 29, 1043 NX AMSTERDAM, NETHERLANDS	2666-1543			J AGR FOOD RES	J. Agric. Food Res.	MAR	2022	7
J	Kim, BS; Lee, HW; Park, SH; Baek, K; Jeon, JK; Cho, HJ; Jung, SC; Kim, SC; Park, YK				Kim, Beom-Sik; Lee, Hyung Won; Park, Sung Hoon; Baek, Kitae; Jeon, Jong-Ki; Cho, Hye Jung; Jung, Sang-Chul; Kim, Sang Chai; Park, Young-Kwon			Removal of Cu2+ by biochars derived from green macroalgae	ENVIRONMENTAL SCIENCE AND POLLUTION RESEARCH			English	Article; Proceedings Paper	2nd Contaminated Land, Ecological Assessment and Remediation (CLEAR 2014) Conference - Environmental Pollution and Remediation	OCT 05-08, 2014	Chuncheon, SOUTH KOREA			Green macroalgae; Enteromorpha compressa; Adsorption; Cu; Ion exchange; Biochar	AQUEOUS-SOLUTION; FAST PYROLYSIS; HYDROTHERMAL CARBONIZATION; CU(II) REMOVAL; ADSORPTION; COPPER; ACTIVATION; BIOMASS; CHARS; STRAW	The by-product char of the fast pyrolysis of a green macroalga Enteromorpha compressa was used to remove copper from an aqueous solution. The surface area and the amount of cation exchange capacity (CEC) were increased by steam activation, resulting in enhanced adsorption capacity. Although chemical activation using a KOH solution increased the pore volume and surface area dramatically, it decrea…	[Kim, Beom-Sik; Lee, Hyung Won; Cho, Hye Jung; Park, Young-Kwon] Univ Seoul, Sch Environm Engn, Seoul 130743, South Korea; [Park, Sung Hoon; Jung, Sang-Chul] Sunchon Natl Univ, Dept Environm Engn, Sunchon 540950, South Korea; [Baek, Kitae] Chonbuk Natl Univ, Dept Environm Engn, Jeonju 561756, South Korea; [Jeon, Jong-Ki] Kongju Natl Univ, Dept Chem Engn, Cheonan 330717, South Korea; [Kim, Sang Ch…	University of Seoul; Sunchon National University; Jeonbuk National University; Kongju National University; Mokpo National University	Park, YK (autor correspondente), Univ Seoul, Sch Environm Engn, Seoul 130743, South Korea.	catalica@uos.ac.kr	Baek, Kitae/F-1515-2011; Kim, Beom-Sik/AAA-2918-2020; Kim, Joo-Sik/K-7230-2012	Baek, Kitae/0000-0002-7976-6484; Kim, Beom-Sik/0000-0003-3122-3867;	University of Seoul	University of Seoul	This work was supported by the 2014 Research Fund of the University of Seoul.		43	41	46	1	63	SPRINGER HEIDELBERG	HEIDELBERG	TIERGARTENSTRASSE 17, D-69121 HEIDELBERG, GERMANY	0944-1344	1614-7499		ENVIRON SCI POLLUT R	Environ. Sci. Pollut. Res.	JAN	2016	23	2
J	Bykova, N; LoDuca, ST; Ye, Q; Marusin, V; Grazhdankin, D; Xiao, SH				Bykova, Natalia; LoDuca, Steven T.; Ye, Qin; Marusin, Vasiliy; Grazhdankin, Dmitriy; Xiao, Shuhai			Seaweeds through time: Morphological and ecological analysis of Proterozoic and early Paleozoic benthic macroalgae	PRECAMBRIAN RESEARCH			English	Article						Macroalgae; Proterozoic; Ediacaran; Kotlinian crisis; Morphospace; Functional-form groups	NEOPROTEROZOIC DOUSHANTUO FORMATION; CARBONACEOUS COMPRESSION FOSSILS; EDIACARAN-CAMBRIAN TRANSITION; FUNCTIONAL-FORM; VINDHYAN SUPERGROUP; ROHTAS FORMATION; SEMRI GROUP; NAMA GROUP; EVOLUTION; BIOTA	Benthic marine macroalgae or seaweeds are key ecological players in oceans today and have been since the Proterozoic. To date, however, morphological and evolutionary patterns for Precambrian macroalgae have been documented only in rather broad terms. To refine our understanding in this critical interval, we updated a dataset of Proterozoic to early Paleozoic noncalcified macroalgal fossils prese…	[Bykova, Natalia; Ye, Qin; Xiao, Shuhai] Virginia Tech, Dept Geosci, Blacksburg, VA 24061 USA; [Bykova, Natalia; Marusin, Vasiliy; Grazhdankin, Dmitriy] Russian Acad Sci, Siberian Branch, Trofimuk Inst Petr Geol & Geophys, Prospect Akad Koptyuga 3, Novosibirsk 630090, Russia; [LoDuca, Steven T.] Eastern Michigan Univ, Dept Geog & Geol, Ypsilanti, MI 48197 USA; [Ye, Qin] China Univ Geosci, Sch Ear…	Virginia Polytechnic Institute & State University; Russian Academy of Sciences; Trofimuk Institute of Petroleum Geology & Geophysics; Eastern Michigan University; China University of Geosciences; Novosibirsk State University	Bykova, N; Xiao, SH (autor correspondente), Russian Acad Sci, Siberian Branch, Trofimuk Inst Petr Geol & Geophys, Prospect Akad Koptyuga 3, Novosibirsk 630090, Russia.	naticha@vt.edu; xiao@vt.edu	Grazhdankin, Dima/J-4378-2019; Bykova, Natalia/U-8043-2017; Xiao, Shuhai/A-2190-2009	Grazhdankin, Dima/0000-0003-0797-1347; Bykova, Natalia/0000-0003-4875-5261; Xiao, Shuhai/0000-0003-4655-2663	NASA Exobiology and Evolutionary Biology Program [80NSSC18K1086]; U.S. National Science Foundation [EAR 1250756, 1332320, 1528553]; Russian Science Foundation [14-17-00409, 17-17-01241]; Russian Foundation for Basic Research [1805-70110, 20-35-70016]; National Geographic Society [8227-07, 8637-09, 9031-11]; National Postdoctoral Program for Innovative Talents [BX20180278]; GSA Graduate Student Re…	NASA Exobiology and Evolutionary Biology Program(National Aeronautics & Space Administration (NASA)); U.S. National Science Foundation(National Science Foundation (NSF)); Russian Science Foundation(Russian Science Foundation (RSF)); Russian Foundation for Basic Research(Russian Foundation for Basic Research (RFBR)); National Geographic Society(National Geographic Society); National Postdoctoral P…	This research was funded by NASA Exobiology and Evolutionary Biology Program (80NSSC18K1086), U.S. National Science Foundation (EAR 1250756, 1332320, 1528553),, Russian Science Foundation (14-17-00409; 17-17-01241), Russian Foundation for Basic Research (1805-70110; 20-35-70016), National Geographic Society (8227-07, 8637-09, 9031-11), National Postdoctoral Program for Innovative Talents (BX20180…		131	35	37	3	16	ELSEVIER	AMSTERDAM	RADARWEG 29, 1043 NX AMSTERDAM, NETHERLANDS	0301-9268	1872-7433		PRECAMBRIAN RES	Precambrian Res.	NOV	2020	350
J	Rajaboopathi, S; Thambidurai, S				Rajaboopathi, S.; Thambidurai, S.			Enhanced photocatalytic activity of Ag-ZnO nanoparticles synthesized by using Padina gymnospora seaweed extract	JOURNAL OF MOLECULAR LIQUIDS			English	Article						Seaweed extract; Ag-ZnO nanoparticles; Thermal stability; Surface area; Photocatalytic activity	SILVER NANOPARTICLES; VISIBLE-LIGHT; ANTIBACTERIAL ACTIVITY; CATALYTIC-ACTIVITY; HYBRID COMPOSITE; FACILE SYNTHESIS; GREEN SYNTHESIS; METHYLENE-BLUE; PANI MATRIX; DEGRADATION	In this present study, reported the Padina gymnospora seaweed extract mediated synthesis of Ag-ZnO nanoparticles by the chemical co-precipitation method. Thus synthesized SW/Ag-ZnO nanoparticles were characterized by FTIR, UV-Visible, HR-SEM and TEM analysis. The strong chemical bonding interactions of Zn2+ and Ag+ ions on the seaweed biomolecules were confirmed by FTIR and UV-Visible spectroscop…	[Rajaboopathi, S.; Thambidurai, S.] Alagappa Univ, Sch Chem Sci, Dept Ind Chem, Bionanomat Res Lab, Karaikkudi 630003, Tamil Nadu, India	Alagappa University	Thambidurai, S (autor correspondente), Alagappa Univ, Sch Chem Sci, Dept Ind Chem, Bionanomat Res Lab, Karaikkudi 630003, Tamil Nadu, India.	sthambi01@yahoo.co.in	Thambidurai, S./ABD-5936-2021	Thambidurai, S./0000-0001-8710-7027	Department of Science and Technology, New Delhi [IF140650, 2014/263]	Department of Science and Technology, New Delhi(Department of Science & Technology (India))	The authors would like to thanks the Department of Science and Technology, New Delhi, for awarding the DST-INSPIRE Fellowship (INSPIRE Reg. No IF140650, Ref: DST/INSPIRE fellowship/2014/263, dt. 18.12.2014) to one of the authors (S.R.).		64	21	24	0	16	ELSEVIER SCIENCE BV	AMSTERDAM	PO BOX 211, 1000 AE AMSTERDAM, NETHERLANDS	0167-7322	1873-3166		J MOL LIQ	J. Mol. Liq.	JUL 15	2018	262
J	Stewart, HL; Carpenter, RC				Stewart, HL; Carpenter, RC			The effects of morphology and water flow on photosynthesis of marine macroalgae	ECOLOGY			English	Article						algae; Dictyopteris undulata; flow; functional form; marine macroalgae; morphology; photosynthesis; plasticity; Zonaria farlowii	ULVA-LACTUCA CHLOROPHYTA; FUNCTIONAL-FORM MODEL; PRIMARY PRODUCTIVITY; PARTICLE CAPTURE; MOTION; SIZE; SEAWEEDS; ALGAE; CONSEQUENCES; DISLODGMENT	We present observations and experimental results supporting the view that macroalgal morphology can represent a balance between maximizing photosynthetic ability and limiting susceptibility of the thallus to mechanical damage. The relationships among morphology, water flow, and photosynthesis were examined for five algal species representing three functional forms of marine macroalgae at Santa Ca…	Calif State Univ Northridge, Dept Biol, Northridge, CA 91330 USA	California State University System; California State University Northridge	Stewart, HL (autor correspondente), Univ Calif Berkeley, Dept Integrat Biol, Berkeley, CA 94720 USA.	hstewart@socrates.berkeley.edu							51	74	78	0	51	WILEY	HOBOKEN	111 RIVER ST, HOBOKEN 07030-5774, NJ USA	0012-9658	1939-9170		ECOLOGY	Ecology	NOV	2003	84	11
J	Saeed, AAH; Harun, NY; Sufian, S; Siyal, AA; Zulfiqar, M; Bilad, MR; Vagananthan, A; Al-Fakih, A; Ghaleb, AAS; Almahbashi, N				Saeed, Anwar Ameen Hezam; Harun, Noorfidza Yub; Sufian, Suriati; Siyal, Ahmer Ali; Zulfiqar, Muhammad; Bilad, Muhammad Roil; Vagananthan, Arvind; Al-Fakih, Amin; Ghaleb, Aiban Abdulhakim Saeed; Almahbashi, Najib			Eucheuma cottonii Seaweed-Based Biochar for Adsorption of Methylene Blue Dye	SUSTAINABILITY			English	Article						biochar; pyrolysis; methylene blue; adsorption; seaweed	HEAVY-METALS; AQUEOUS-SOLUTION; ACTIVATED CARBON; REMOVAL; WATER; PYROLYSIS; BIOMASS; SLUDGE; WASTE; THERMODYNAMICS	Pollution from dye containing wastewater leads to a variety of environmental problems, which can destroy plant life and eco-systems. This study reports development of a seaweed-based biochar as an adsorbent material for efficient adsorption of methylene blue (MB) dye from synthetic wastewater. The Eucheuma cottonii seaweed biochar was developed through pyrolysis using a tube furnace with N-2 gas,…	[Saeed, Anwar Ameen Hezam; Harun, Noorfidza Yub; Sufian, Suriati; Siyal, Ahmer Ali; Zulfiqar, Muhammad; Bilad, Muhammad Roil; Vagananthan, Arvind] Univ Teknol Petronas, Dept Chem Engn, Seri Iskandar 32610, Perak, Malaysia; [Saeed, Anwar Ameen Hezam; Harun, Noorfidza Yub; Ghaleb, Aiban Abdulhakim Saeed] Univ Teknol Petronas, Ctr Urban Resource Sustainabil, Seri Iskandar 32610, Perak, Malaysia; [Al…	Universiti Teknologi Petronas; Universiti Teknologi Petronas; Universiti Teknologi Petronas	Harun, NY (autor correspondente), Univ Teknol Petronas, Dept Chem Engn, Seri Iskandar 32610, Perak, Malaysia.;Harun, NY (autor correspondente), Univ Teknol Petronas, Ctr Urban Resource Sustainabil, Seri Iskandar 32610, Perak, Malaysia.	anwar_17006829@utp.edu.my; noorfidza.yub@utp.edu.my; suriati@utp.edu.my; ahmer.ali_g03690@utp.edu.my; muhammad_g02426@utp.edu.my; mroil.bilad@utp.edu.my; aamafnan1993@gmail.com; amin.ali_g03663@utp.edu.my; aiban_17004546@utp.edu.my; najib_17005375@utp.edu.my	Ghaleb, Aiban/AAR-5198-2021; Saeed, Anwar Ameen Hezam/AAK-3114-2020; Almahbashi, Najib/AAX-9775-2020; Al-Fakih, Amin/W-4194-2019; Siyal, Ahmer Ali/AAE-9766-2019; Bilad, Muhammad Roil/P-6555-2019; Ghaleb, Aiban Abdulhakim Saeed/AAR-5147-2021	Saeed, Anwar Ameen Hezam/0000-0003-0728-7676; Almahbashi, Najib/0000-0002-6022-4749; Al-Fakih, Amin/0000-0003-4096-4069; Siyal, Ahmer Ali/0000-0002-2533-3683; Bilad, Muhammad Roil/0000-0001-7292-6046; Ghaleb, Aiban Abdulhakim Saeed/0000-0002-3304-3790	Ministry of Higher Education (MOHE) [FRGS-015MA0-089]	Ministry of Higher Education (MOHE)(Ministry of Higher Education & Scientific Research (MHESR))	This work was funded by the Ministry of Higher Education (MOHE) with the grant code FRGS-015MA0-089.		57	21	21	26	63	MDPI	BASEL	ST ALBAN-ANLAGE 66, CH-4052 BASEL, SWITZERLAND		2071-1050		SUSTAINABILITY-BASEL	Sustainability	DEC	2020	12	24
J	LoDuca, ST; Behringer, ER				LoDuca, Steven T.; Behringer, Ernest R.			Functional morphology and evolution of early Paleozoic dasycladalean algae (Chlorophyta)	PALEOBIOLOGY			English	Article							FORM GROUPS; ACETABULARIA; HERBIVORY; GROWTH; MORPHOGENESIS; STRATEGIES; PATTERN; LIGHT	Biophysical modeling and morphologic data from the fossil record were Used to investigate the functional significance of changes in thallus morphology during the early evolutionary history of dasycladalean algae (dasyclads), a clade of benthic marine macroalgae. Modeling results indicate that the addition of cylindrical appendages (laterals) to all upright Main axis, a key morphological innovatio…	[LoDuca, Steven T.] Eastern Michigan Univ, Dept Geog & Geol, Ypsilanti, MI 48197 USA; [Behringer, Ernest R.] Eastern Michigan Univ, Dept Phys & Astron, Ypsilanti, MI 48197 USA	Eastern Michigan University; Eastern Michigan University	LoDuca, ST (autor correspondente), Eastern Michigan Univ, Dept Geog & Geol, Ypsilanti, MI 48197 USA.	sloduca@emich.edu			College of Arts and Sciences; Graduate School at Eastern Michigan University	College of Arts and Sciences; Graduate School at Eastern Michigan University	We thank S. Berger, D. Mandoli, M. Wynne, S. Bonotto, B. Granier, and M. Conrad for helpful discussions, comments, and insights pertaining to living and fossil dasycladalean algae. S. Berger kindly provided specimens of living taxa for study. Eastern Michigan University undergraduate research students T. Kramer, S. Horvath, and M. Stearns assisted in the lab. S. Lentz graciously provided confocal…		72	9	10	2	16	CAMBRIDGE UNIV PRESS	NEW YORK	32 AVENUE OF THE AMERICAS, NEW YORK, NY 10013-2473 USA	0094-8373	1938-5331		PALEOBIOLOGY	Paleobiology	WIN	2009	35	1
J	Gan, SX; Tay, YC; Huang, DW				Gan, Su Xuan; Tay, Ywee Chieh; Huang, Danwei			Effects of macroalgal morphology on marine epifaunal diversity	JOURNAL OF THE MARINE BIOLOGICAL ASSOCIATION OF THE UNITED KINGDOM			English	Article						Algal morphology; biodiversity; community structure; DNA barcoding; epifauna; intertidal; South-east Asia; tropical shores	FUNCTIONAL-FORM GROUPS; OXIDASE SUBUNIT-I; FRACTAL DIMENSIONS; LAMINARIA-HYPERBOREA; COMMUNITY STRUCTURE; CORAL-REEFS; STRUCTURAL COMPLEXITY; METAZOAN COMMUNITY; HABITAT SELECTION; MOBILE EPIFAUNA	Macroalgae play important ecological roles, including as hosts for a wide range of epifauna. However, the diversity relationships between macroalgae and epifauna are poorly understood for most tropical host species and algal morphologies. This study aims to characterize and analyse the diversity of invertebrates present amongst macroalgae with three distinct morphologies (three-dimensional, filam…	[Gan, Su Xuan; Tay, Ywee Chieh; Huang, Danwei] Natl Univ Singapore, Dept Biol Sci, 16 Sci Dr 4, Singapore 117558, Singapore; [Tay, Ywee Chieh; Huang, Danwei] Natl Univ Singapore, Tropicai Marine Sci Inst, 18 Kent Ridge Rd, Singapore 119227, Singapore	National University of Singapore; National University of Singapore	Huang, DW (autor correspondente), Natl Univ Singapore, Dept Biol Sci, 16 Sci Dr 4, Singapore 117558, Singapore.;Huang, DW (autor correspondente), Natl Univ Singapore, Tropicai Marine Sci Inst, 18 Kent Ridge Rd, Singapore 119227, Singapore.	huangdanwei@nus.edu.sg	Tay, Ywee Chieh/AAJ-4535-2020	Tay, Ywee Chieh/0000-0003-2495-6894	National Research Foundation, Prime Minister's Office, Singapore under its Marine Science RD Programme [MSRDP-P03]	National Research Foundation, Prime Minister's Office, Singapore under its Marine Science RD Programme(National Research Foundation, Singapore)	This work was supported by the National Research Foundation, Prime Minister's Office, Singapore under its Marine Science R&D Programme (MSRDP-P03).		138	9	9	2	22	CAMBRIDGE UNIV PRESS	NEW YORK	32 AVENUE OF THE AMERICAS, NEW YORK, NY 10013-2473 USA	0025-3154	1469-7769		J MAR BIOL ASSOC UK	J. Mar. Biol. Assoc. U.K.	DEC	2019	99	8
J	Whitehouse, LNA; Lapointe, BE				Whitehouse, Lisa N. A.; Lapointe, Brian E.			Comparative ecophysiology of bloom-forming macroalgae in the Indian River Lagoon, Florida: Ulva lactuca, Hypnea musciformis, and Gracilaria tikvahiae	JOURNAL OF EXPERIMENTAL MARINE BIOLOGY AND ECOLOGY			English	Article						Indian River Lagoon; Photosynthesis; Walz Diving-PAM; Physiology; Macroalgae; Harmful algal blooms	EXPERIMENTAL NUTRIENT ENRICHMENT; HARMFUL ALGAL BLOOMS; RAPID LIGHT CURVES; PAM FLUOROMETRY; PHOTOSYNTHETIC RESPONSES; BIOCHEMICAL-COMPOSITION; PHYSIOLOGICAL ECOLOGY; SUBTROPICAL LAGOON; MARINE MACROALGAE; NITRATE UPTAKE	Macroalgal blooms are ecological responses to nutrient enrichment in shallow seagrass-dominated estuaries. For decades the Indian River Lagoon (IRL) a biodiverse estuary in east-central Florida, has experienced persistent blooms of red drift macroalgae, including Gracilaria and Hypnea spp. Since 2013, extensive blooms of green macroalgae, such as Chaetomoipha and Ulva spp., have developed. To bet…	[Whitehouse, Lisa N. A.; Lapointe, Brian E.] Florida Atlantic Univ, Harbor Branch Oceanog Inst, Marine Ecosyst Hlth Program, Ft Pierce, FL 34946 USA	Harbor Branch Oceanographic Institute Foundation; State University System of Florida; Florida Atlantic University	Whitehouse, LNA (autor correspondente), Iowa State Univ, Dept Ecol Evolut & Organismal Biol, 251 Bessey Hall, Ames, IA 50011 USA.	lwhiteho@iastate.edu		Lapointe, Brian/0000-0002-6187-1913	Harbor Branch Oceanographic Institute at Florida Atlantic University, Department of Environmental Sciences	Harbor Branch Oceanographic Institute at Florida Atlantic University, Department of Environmental Sciences	This work was supported by the Harbor Branch Oceanographic Institute at Florida Atlantic University, Department of Environmental Sciences and the mentorship of Drs. Brian Lapointe, Dennis Hanisak, and Ed Proffitt. Special thanks to Laura Herren and Dr. Lauri Green for their mentorship and help while preparing this manuscript and Lori Morris from SJRWMD for information on Ulva spp. blooms in the I…		97	18	19	1	57	ELSEVIER SCIENCE BV	AMSTERDAM	PO BOX 211, 1000 AE AMSTERDAM, NETHERLANDS	0022-0981	1879-1697		J EXP MAR BIOL ECOL	J. Exp. Mar. Biol. Ecol.	OCT	2015	471
J	Rees, TAV				Rees, T. A. V.			Scaling and transport kinetics in aquatic primary producers	MARINE ECOLOGY PROGRESS SERIES			English	Article						Algae; Allometry; Macroalgae; Microalgae; Nitrate uptake	MAXIMAL GROWTH-RATES; NUTRIENT-UPTAKE; CELL-SIZE; PHYTOPLANKTON GROWTH; CHEMICAL-COMPOSITION; UNICELLULAR ALGAE; BOUNDARY-LAYERS; NITROGEN UPTAKE; MARINE DIATOMS; METABOLIC-RATE	Geometry, size and shape are fundamentally important features of living organisms. It was hypothesised that in aquatic primary producers differences in geometry, shape and density would affect the relationship between dry mass, surface area and volume and that scaling relationships between rates of nutrient uptake and dry mass would vary depending on transport kinetics and nutrient concentration.…	[Rees, T. A. V.] Univ Auckland, Leigh Marine Lab, Warkworth 0941, New Zealand; [Rees, T. A. V.] Univ Auckland, Inst Marine Sci, Warkworth 0941, New Zealand	University of Auckland; University of Auckland	Rees, TAV (autor correspondente), Univ Auckland, Leigh Marine Lab, POB 349, Warkworth 0941, New Zealand.	ta.rees@auckland.ac.nz							75	4	4	0	26	INTER-RESEARCH	OLDENDORF LUHE	NORDBUNTE 23, D-21385 OLDENDORF LUHE, GERMANY	0171-8630	1616-1599		MAR ECOL PROG SER	Mar. Ecol.-Prog. Ser.		2014	509
J	Taghavi, S; Norouzi, O; Tavasoli, A; Di Maria, F; Signoretto, M; Menegazzo, F; Di Michele, A				Taghavi, Somayeh; Norouzi, Omid; Tavasoli, Ahmad; Di Maria, Francesco; Signoretto, Michela; Menegazzo, Federica; Di Michele, Alessandro			Catalytic conversion of Venice lagoon brown marine algae for producing hydrogen-rich gas and valuable biochemical using algal biochar and Ni/SBA-15 catalyst	INTERNATIONAL JOURNAL OF HYDROGEN ENERGY			English	Article						Sargassum; Macroalgae; Pyrolysis; Biochar; SBA-15; Hydrogen production	CLADOPHORA-GLOMERATA MACROALGAE; BIO-OIL PRODUCTION; HYDROTHERMAL GASIFICATION; PYROLYSIS; BIOMASS; PERFORMANCE; HYDROLYSIS	This study investigated the catalytic behavior of two different types of materials: (i) algal biochar and (ii) 15 wt% Ni impregnated on SBA-15 support (Ni/SBA-15), in the thermochemical decomposition of Venice lagoon brown marine algae (Sargassum). First, non catalytic pyrolysis tests were conducted in a temperature range of 400-800 degrees C in a dual bed slow pyrolysis reactor. The optimum temp…	[Taghavi, Somayeh; Norouzi, Omid; Tavasoli, Ahmad] Univ Tehran, Sch Chem, Coll Sci, Tehran, Iran; [Taghavi, Somayeh; Signoretto, Michela; Menegazzo, Federica] Ca Foscari Univ Venice, Dept Mol Sci & Nanosyst, CATMAT Lab, Via Torino 155, I-30172 Venice, Italy; [Taghavi, Somayeh; Signoretto, Michela; Menegazzo, Federica] RU Venice, INSTM Consortium, Via Torino 155, I-30172 Venice, Italy; [Norouzi, O…	University of Tehran; Universita Ca Foscari Venezia; University of Perugia; University of Perugia; University of Perugia	Signoretto, M (autor correspondente), Ca Foscari Univ Venice, Dept Mol Sci & Nanosyst, CATMAT Lab, Via Torino 155, I-30172 Venice, Italy.;Signoretto, M (autor correspondente), RU Venice, INSTM Consortium, Via Torino 155, I-30172 Venice, Italy.;Norouzi, O (autor correspondente), Univ Perugia, Dept Engn, Via G Duranti 67, I-06125 Perugia, Italy.	omid.norouzisafsari@studenti.unipg.it; miky@unive.it	Menegazzo, Federica/W-7964-2019; Di Maria, Francesco/AAI-7384-2020; Signoretto, Michela/W-7971-2019; Norouzi, Omid/AAJ-6286-2021	Di Maria, Francesco/0000-0002-4343-6598; Norouzi, Omid/0000-0002-4925-4664; Menegazzo, Federica/0000-0001-8023-6379; Di Michele, Alessandro/0000-0002-0357-2608					43	41	41	2	63	PERGAMON-ELSEVIER SCIENCE LTD	OXFORD	THE BOULEVARD, LANGFORD LANE, KIDLINGTON, OXFORD OX5 1GB, ENGLAND	0360-3199	1879-3487		INT J HYDROGEN ENERG	Int. J. Hydrog. Energy	OCT 25	2018	43	43
J	Spivak, AC; Denmark, A; Gosselin, KM; Sylva, SP				Spivak, Amanda C.; Denmark, Alexander; Gosselin, Kelsey M.; Sylva, Sean P.			Salt Marsh Pond Biogeochemistry Changes Hourly-to-Yearly but Does Not Scale With Dimensions or Geospatial Position	JOURNAL OF GEOPHYSICAL RESEARCH-BIOGEOSCIENCES			English	Article						salt marsh; global change; biogeochemistry; metabolism; scaling; ecosystem function	DISSOLVED ORGANIC-CARBON; SEASONAL-VARIATION; NUTRIENT ENRICHMENT; BENTHIC MICROALGAE; LAKE METABOLISM; RUPPIA-MARITIMA; SHALLOW PONDS; TIDAL MARSHES; GAS-EXCHANGE; FRESH-WATER	Shallow ponds are expanding in many salt marshes with potential impacts on ecosystem functioning. Determining how pond characteristics change over time and scale with physical dimensions and other spatial predictors could facilitate incorporation of ponds into projections of ecosystem change. We evaluated scaling relationships across six differently sized ponds in three regions of the high marshe…	[Spivak, Amanda C.] Univ Georgia, Marine Sci Dept, Athens, GA 30602 USA; [Denmark, Alexander; Gosselin, Kelsey M.; Sylva, Sean P.] Woods Hole Oceanog Inst, Marine Chem & Geochem Dept, Woods Hole, MA 02543 USA; [Gosselin, Kelsey M.] Univ Calif Santa Barbara, Interdept Grad Program Marine Sci, Santa Barbara, CA 93106 USA	University System of Georgia; University of Georgia; Woods Hole Oceanographic Institution; University of California System; University of California Santa Barbara	Spivak, AC (autor correspondente), Univ Georgia, Marine Sci Dept, Athens, GA 30602 USA.	aspivak@uga.edu		Spivak, Amanda/0000-0001-6743-0783	PIE-LTER [NSFOCE1238212]; NSF [OCE1233678]; NOAA [NA14NOS4190145]; MIT Undergraduate Research Opportunities Program; Sea Grant [NA14OAR4170104]	PIE-LTER; NSF(National Science Foundation (NSF)); NOAA(National Oceanic Atmospheric Admin (NOAA) - USA); MIT Undergraduate Research Opportunities Program; Sea Grant	Thanks to S. McNichol, S. Jayne, E. Neel, and PIE-LTER (NSFOCE1238212) for field assistance; I. Forbrich for meteorological data (Giblin & Forbrich, 2018); J. Jennings for dissolved nutrient analyses; J. Seewald for ion chromatograph access; and G. Mariotti for elevation data. C. Wilson and an anonymous reviewer provided comments that greatly improved our manuscript. A. C. S. was supported by NSF…		89	3	3	0	8	AMER GEOPHYSICAL UNION	WASHINGTON	2000 FLORIDA AVE NW, WASHINGTON, DC 20009 USA	2169-8953	2169-8961		J GEOPHYS RES-BIOGEO	J. Geophys. Res.-Biogeosci.	OCT	2020	125	10
J	Ng, KL; Suk, KF; Cheung, KW; Shek, RHT; Chan, SMN; Tam, NFY; Cheung, SG; Fang, JKH; Lo, HS				Ng, Ka Long; Suk, Ki Fung; Cheung, Kam Wing; Shek, Roden Hon Tsung; Chan, Sidney Man Ngai; Tam, Nora Fung Yee; Cheung, Siu Gin; Fang, James Kar-Hei; Lo, Hoi Shing			Macroalgal morphology mediates microplastic accumulation on thallus and in sediments	SCIENCE OF THE TOTAL ENVIRONMENT			English	Article						Microplastics; Macrophytes; Macroalgae; Particle retention; Microplastic deposition; Sediment	SEASONAL-VARIATION; HONG-KONG; MARINE; ABUNDANCE; POLLUTION; ALGAE; RECRUITMENT; DEPOSITION; TRANSPORT; IMPACTS	The accumulation process of microplastics (MPs) is a key to understanding their fate in the environment. However, there is limited information about the short-term accumulation of MPs on macrophytes. The ability of macrophyte to attenuate wave and reduce current velocity is potentially facilitating MPs deposition. We hypothesize that the macroalgae retain MPs with their morphologies (filamentous …	[Ng, Ka Long; Suk, Ki Fung; Cheung, Kam Wing; Shek, Roden Hon Tsung; Chan, Sidney Man Ngai; Tam, Nora Fung Yee; Lo, Hoi Shing] Hong Kong Metropolitan Univ, Sch Sci & Technol, Dept Sci, Ho Man Tin, Hong Kong, Peoples R China; [Ng, Ka Long; Fang, James Kar-Hei] Hong Kong Polytech Univ, Dept Appl Biol & Chem Technol, Hung Hom, Kowloon, Hong Kong, Peoples R China; [Tam, Nora Fung Yee; Cheung, Siu Gin…	Hong Kong Metropolitan University; Hong Kong Polytechnic University; City University of Hong Kong; City University of Hong Kong; Hong Kong Polytechnic University; Stockholm University	Fang, JKH (autor correspondente), Hong Kong Polytech Univ, Dept Appl Biol & Chem Technol, Hung Hom, Kowloon, Hong Kong, Peoples R China.;Lo, HS (autor correspondente), Stockholm Univ, Dept Environm Sci, SE-10691 Stockholm, Sweden.	james.fang@polyu.edu.hk; hoishing.lo@aces.su.se		CHEUNG, Siu Gin/0000-0001-8091-7385	Environment Conservation Fund [ECF2020134]; Research Grants Council of the Hong Kong Special Administrative Region [UGC/IDS(R)16/19]; Marine Conservation Enhancement Fund [MCEF20011]; European Union [101029198]	Environment Conservation Fund; Research Grants Council of the Hong Kong Special Administrative Region(Hong Kong Research Grants Council); Marine Conservation Enhancement Fund; European Union(European Commission)	This work is supported by Environment Conservation Fund (ECF2020134), Research Grants Council of the Hong Kong Special Administrative Region (UGC/IDS(R)16/19) and Marine Conservation Enhancement Fund (MCEF20011). H.S. Lo has received funding from the European Union's Horizon 2020 research and innovation programme under the Marie Sklodowska-Curie grant agreement No 101029198. The authorswould also…		69	0	0	16	52	ELSEVIER	AMSTERDAM	RADARWEG 29, 1043 NX AMSTERDAM, NETHERLANDS	0048-9697	1879-1026		SCI TOTAL ENVIRON	Sci. Total Environ.	JUN 15	2022	825
J	Hencz, L; Gu, XX; Zhou, XS; Martens, W; Zhang, SQ				Hencz, Luke; Gu, Xingxing; Zhou, Xiaosong; Martens, Wayde; Zhang, Shanqing			Highly porous nitrogen-doped seaweed carbon for high-performance lithium-sulfur batteries	JOURNAL OF MATERIALS SCIENCE			English	Article							SMALL MESOPORES; CATHODE; BIOMASS; BIOCHAR; ELECTROCATALYSTS; ARCHITECTURE; COST; SOIL	Due to its natural abundance, low cost and environmental sustainability, carbon derived from biomass has been widely utilized for energy storage and conversion. Herein, we report a facile strategy to synthesize a hierarchically porous carbon via the pyrolysis of seaweed biomass under inert atmosphere and apply it as a cathode material in lithium-sulfur (Li-S) batteries for the first time. Systema…	[Hencz, Luke; Gu, Xingxing; Zhou, Xiaosong; Zhang, Shanqing] Griffith Univ, Environm Futures Res Inst, Griffith Sch Environm, Ctr Clean Environm & Energy, Gold Coast Campus, Southport, Qld 4222, Australia; [Gu, Xingxing] Chongqing Technol & Business Univ, Coll Environm & Resources, Chongqing 400067, Peoples R China; [Martens, Wayde] Queensland Univ Technol, Sci & Engn Fac, Brisbane, Qld 4001, Aus…	Griffith University; Chongqing Technology & Business University; Queensland University of Technology (QUT)	Gu, XX; Zhang, SQ (autor correspondente), Griffith Univ, Environm Futures Res Inst, Griffith Sch Environm, Ctr Clean Environm & Energy, Gold Coast Campus, Southport, Qld 4222, Australia.;Gu, XX (autor correspondente), Chongqing Technol & Business Univ, Coll Environm & Resources, Chongqing 400067, Peoples R China.	xingxing.gu@griffithuni.edu.au; s.zhang@griffith.edu.au	Zhang, Shanqing/C-2590-2008; Zhang, Shanqing/M-3663-2019; Martens, Wayde/I-9848-2012	Zhang, Shanqing/0000-0001-5192-1844; Zhang, Shanqing/0000-0001-5192-1844; Martens, Wayde/0000-0002-0959-6838; Gu, Xingxing/0000-0002-5145-7751	ARC Discovery Grants from the Australian Research Council; National Natural Science Foundation of China [31601415]; Natural Science Foundation of Guangdong [2015A030313893, 2016A030307022]; Lingnan Normal University Natural Science Foundation [LZL1505]; Zhanjiang Special Competitive Allocation of Financial Capital Project [2015A02028]	ARC Discovery Grants from the Australian Research Council(Australian Research Council); National Natural Science Foundation of China(National Natural Science Foundation of China (NSFC)); Natural Science Foundation of Guangdong(National Natural Science Foundation of Guangdong Province); Lingnan Normal University Natural Science Foundation; Zhanjiang Special Competitive Allocation of Financial Capi…	The authors acknowledge the financial support of the ARC Discovery Grants from the Australian Research Council, National Natural Science Foundation of China (31601415), Natural Science Foundation of Guangdong (2015A030313893, 2016A030307022), Lingnan Normal University Natural Science Foundation (LZL1505) and Zhanjiang Special Competitive Allocation of Financial Capital Project (2015A02028).		35	40	40	2	144	SPRINGER	NEW YORK	233 SPRING ST, NEW YORK, NY 10013 USA	0022-2461	1573-4803		J MATER SCI	J. Mater. Sci.	OCT	2017	52	20
J	Ferrera-Lorenzo, N; Fuente, E; Suarez-Ruiz, I; Ruiz, B				Ferrera-Lorenzo, N.; Fuente, E.; Suarez-Ruiz, I.; Ruiz, B.			KOH activated carbon from conventional and microwave heating system of a macroalgae waste from the Agar-Agar industry	FUEL PROCESSING TECHNOLOGY			English	Article						Activated carbon; Algae meal; Char; Microwave activation; Conventional activation	EXTRACTION ALGAL WASTE; CHEMICAL ACTIVATION; TURBINARIA-TURBINATA; SURFACE-AREA; COTTON STALK; ADSORPTION; PYROLYSIS; GELIDIUM; KINETICS; REMOVAL	In this research the use of a macroalgae waste, algae meal, from the Agar-Agar industry is studied as precursor of activated carbon. Algae meal has a high carbon and nitrogen content, low ash content and absence of heavy metals. Activated carbons were prepared by KOH chemical activation by conventional and microwave heating system. The precursors studied were: algae meal and the carbonized waste …	[Ferrera-Lorenzo, N.; Fuente, E.; Suarez-Ruiz, I.; Ruiz, B.] Inst Nacl Carbon CSIC, Oviedo 33080, Spain	Consejo Superior de Investigaciones Cientificas (CSIC)	Fuente, E (autor correspondente), Inst Nacl Carbon CSIC, POB 73, Oviedo 33080, Spain.	enriquef@incar.csic.es		Ferrera Lorenzo, Nuria/0000-0003-4660-5438; Fuente, Enrique/0000-0003-3080-5945; Ruiz Bobes, Begona/0000-0002-4934-4520	operating programme FEDER of the Principado de Asturias [PC10-40]; CSIC [20133OE056]	operating programme FEDER of the Principado de Asturias; CSIC	The financial support for this work was provided by the operating programme FEDER of the Principado de Asturias 2007-2013 under the Project PC10-40 and the CSIC intramural Project 20133OE056. The authors thank the Agar-Agar company for providing the macroalgae industrial residue used in this work.		40	61	63	0	69	ELSEVIER SCIENCE BV	AMSTERDAM	PO BOX 211, 1000 AE AMSTERDAM, NETHERLANDS	0378-3820	1873-7188		FUEL PROCESS TECHNOL	Fuel Process. Technol.	MAY	2014	121
J	Safari, F; Norouzi, O; Tavasoli, A				Safari, Farid; Norouzi, Omid; Tavasoli, Ahmad			Hydrothermal gasification of Cladophora glomerata macroalgae over its hydrochar as a catalyst for hydrogen-rich gas production	BIORESOURCE TECHNOLOGY			English	Article						Cladophora glomerata; Algae; Hydrogen production; Hydrochar; Supercritical water	SUPERCRITICAL WATER GASIFICATION; LIGNOCELLULOSIC BIOMASS; MODEL COMPOUNDS; FAST PYROLYSIS; SUSTAINABLE DEVELOPMENT; INHERENT ALKALI; CHAR; CONVERSION; BIOCHAR; ALGAE	A tubular batch micro-reactor system was used for hydrothermal gasification (HTG) of Cladophora glomerata (C. glomerata) as green macroalgae found in the southern coast of the Caspian Sea, Iran. Non-catalytic tests were performed to determine the optimum condition for hydrogen production. Hydrochar, as a solid residue of non-catalytic HTG was characterized by BET, FESEM, and ICP-OES methods to de…	[Safari, Farid; Tavasoli, Ahmad] Islamic Azad Univ, Sci & Res Branch, Dept Energy Engn, Tehran, Iran; [Norouzi, Omid; Tavasoli, Ahmad] Univ Tehran, Coll Sci, Sch Chem, Tehran, Iran	Islamic Azad University; University of Tehran	Safari, F (autor correspondente), Islamic Azad Univ, Sci & Res Branch, Dept Energy Engn, Tehran, Iran.	f.safari@srbiau.ac.ir	Norouzi, Omid/AAJ-6286-2021; Safari, Farid/AAB-2077-2020; Safari, Farid/K-6659-2019; Safari, Farid/L-3454-2019	Norouzi, Omid/0000-0002-4925-4664; Safari, Farid/0000-0002-4837-3848;					47	76	76	5	87	ELSEVIER SCI LTD	OXFORD	THE BOULEVARD, LANGFORD LANE, KIDLINGTON, OXFORD OX5 1GB, OXON, ENGLAND	0960-8524	1873-2976		BIORESOURCE TECHNOL	Bioresour. Technol.	DEC	2016	222
J	Boakye, P; Tran, HN; Lee, DS; Woo, SH				Boakye, Patrick; Hai Nguyen Tran; Lee, Dae Sung; Woo, Seung Han			Effect of water washing pretreatment on property and adsorption capacity of macroalgae-derived biochar	JOURNAL OF ENVIRONMENTAL MANAGEMENT			English	Article						Adsorption; Ash role; Biochar; Crystal violet dye; Saccharina japonica algae; Water washing pretreatment	SACCHARINA-JAPONICA; AQUEOUS-SOLUTIONS; METHYLENE-BLUE; CATIONIC DYE; ACTIVATED CARBON; FAST PYROLYSIS; REMOVAL; MECHANISM; BAGASSE; BIOMASS	The effects of water washing pretreatment process on the property and adsorption capacity of biochar were investigated at different biochar/water ratios from 1:5 to 1:100 (w/v). Saccharine japonica macroalgae-derived biochars (B300, B450, and B600) were prepared at 300 degrees C, 450 degrees C, and 600 degrees C, respectively. The optimal biochar/water ratio was obtained at 1:10. The results indi…	[Boakye, Patrick; Woo, Seung Han] Hanbat Natl Univ, Dept Chem & Biol Engn, 125 Dongseodaero, Daejeon 34158, South Korea; [Boakye, Patrick] Kwame Nkrwnah Univ Sci & Technol, Dept Chem Engn, UPO, Kumasi, Ghana; [Hai Nguyen Tran] Duy Tan Univ, Inst Res & Dev, Da Nang 550000, Vietnam; [Lee, Dae Sung] Kyungpook Natl Univ, Dept Environm Engn, 80 Daehak Ro, Daegu 41566, South Korea	Hanbat National University; Duy Tan University; Kyungpook National University	Woo, SH (autor correspondente), Hanbat Natl Univ, Dept Chem & Biol Engn, 125 Dongseodaero, Daejeon 34158, South Korea.	shwoo@hanbat.ac.kr	Trần, Hải Nguyễn/X-5730-2018; Boakye, Patrick/AAE-1413-2019	Trần, Hải Nguyễn/0000-0001-8361-2616;	Basic Science Research Program through the National Research Foundation of Korea (NRF - South Korea) - Ministry of Education [NRF-2016R1D1A1B03935962, NRF-2018R1A6A1A03024962]	Basic Science Research Program through the National Research Foundation of Korea (NRF - South Korea) - Ministry of Education(Ministry of Education (MOE), Republic of KoreaNational Research Foundation of Korea)	This work was supported by Basic Science Research Program through the National Research Foundation of Korea (NRF - South Korea) funded by the Ministry of Education (NRF-2016R1D1A1B03935962 and NRF-2018R1A6A1A03024962).		51	37	40	6	58	ACADEMIC PRESS LTD- ELSEVIER SCIENCE LTD	LONDON	24-28 OVAL RD, LONDON NW1 7DX, ENGLAND	0301-4797	1095-8630		J ENVIRON MANAGE	J. Environ. Manage.	MAR 1	2019	233
J	Wei, MM; Marrakchi, F; Yuan, C; Cheng, XX; Jiang, D; Zafar, FF; Fu, YX; Wang, S				Wei, Manman; Marrakchi, Fatma; Yuan, Chuan; Cheng, Xiaoxue; Jiang, Ding; Zafar, Fatemeh Fazeli; Fu, Yanxia; Wang, Shuang			Adsorption modeling, thermodynamics, and DFT simulation of tetracycline onto mesoporous and high-surface-area NaOH-activated macroalgae carbon	JOURNAL OF HAZARDOUS MATERIALS			English	Article						Enteromorpha clathrate; Tetracycline adsorption; Kinetic; Thermodynamics; DFT simulation	RICE HUSK ASH; AQUEOUS-SOLUTION; LIGNOCELLULOSIC BIOMASS; POROUS BIOCHAR; NUT SHELLS; REMOVAL; PYROLYSIS; PERFORMANCE; KINETICS; WASTE	Activated carbon (ENAC) was prepared by NaOH activation, using macroalgae (Enteromorpha clathrate) as raw material. The prepared activated carbon has a large surface area (1238.491 m(2) g(-1)) and its total pore volume and average pore size are 0.6823 cm(3) g(-1) and 2.2038 nm, respectively. The ENAC was characterized by SEM, FTIR, BET and XPS. The effects of contact time (0-960 min), initial tet…	[Wei, Manman; Marrakchi, Fatma; Yuan, Chuan; Cheng, Xiaoxue; Jiang, Ding; Zafar, Fatemeh Fazeli; Fu, Yanxia; Wang, Shuang] Jiangsu Univ, Sch Energy & Power Engn, Zhenjiang 212013, Jiangsu, Peoples R China; [Yuan, Chuan] Jiangsu Univ, Sch Agr Engn, Zhenjiang 212013, Jiangsu, Peoples R China	Jiangsu University; Jiangsu University	Wang, S (autor correspondente), Jiangsu Univ, Sch Energy & Power Engn, Zhenjiang 212013, Jiangsu, Peoples R China.	alexjuven@ujs.edu.cn	Marrakchi, Fatma/M-2658-2015	Marrakchi, Fatma/0000-0002-4633-1687	National Natural Science Foundation of China [52176189]	National Natural Science Foundation of China(National Natural Science Foundation of China (NSFC))	This work was supported by the National Natural Science Foundation of China (52176189). The authors would like to thank Shiyanjia Lab (www.shiyanjia.com) for the XPS and BET analysis.		63	67	67	56	146	ELSEVIER	AMSTERDAM	RADARWEG 29, 1043 NX AMSTERDAM, NETHERLANDS	0304-3894	1873-3336		J HAZARD MATER	J. Hazard. Mater.	MAR 5	2022	425
J	Wang, Y; Ben, T				Wang Yun; Ben Teng			Methane Storage Performace of Self-activated Seaweed-based Carbon Materials	CHEMICAL JOURNAL OF CHINESE UNIVERSITIES-CHINESE			Chinese	Article						Hizikia fusifarme(Sar); Laminaria japonica(Lam); Self-activation; High pressure methane storage	METAL-ORGANIC FRAMEWORKS; ONE-POT SYNTHESIS; COCONUT SHELL; GAS-STORAGE; CURRENT RECORDS; POROUS CARBON; ADSORPTION; NITROGEN; BIOMASS; SCALE	Two types of carbon material were prepared by self. activation using the seaweeds Hizikia fusifarme (Sar) and Laminaria japonica(Lam) as raw materials. The methane storage capacity of SarCW-900-HF and LamCW-900-HF are up to 272 mg/g(mass fraction 21.3%) and 246 mg/g(mass fraction 19.4%) at room temperature and pressure of 3.5 MPa. The specific surface area of the two materials are 812 and 671 m(2…	[Wang Yun] Jilin Univ, Coll Elect Sci & Engn, Changchun 130012, Jilin, Peoples R China; [Ben Teng] Jilin Univ, Coll Chem, Changchun 130012, Jilin, Peoples R China	Jilin University; Jilin University	Ben, T (autor correspondente), Jilin Univ, Coll Chem, Changchun 130012, Jilin, Peoples R China.	then@jlu.edu.cn	Ben, Teng/B-4634-2011	Ben, Teng/0000-0002-0847-330X	National Natural Science Foundation of China [21390394, 21471065]; Programme of Introducing Talents of Discipline to Universities, China [B07016]	National Natural Science Foundation of China(National Natural Science Foundation of China (NSFC)); Programme of Introducing Talents of Discipline to Universities, China(Ministry of Education, China - 111 Project)	Supported by the National Natural Science Foundation of China(Nos. 21390394, 21471065) and the Programme of Introducing Talents of Discipline to Universities, China(No. B07016).		48	0	0	0	26	HIGHER EDUCATION PRESS	BEIJING	NO 4 DEWAI DAJIE, BEIJING 100120, PEOPLES R CHINA	0251-0790			CHEM J CHINESE U	Chem. J. Chin. Univ.-Chin.	OCT 10	2018	39	10
J	Li, JJ; Chen, S; Zhu, XY; She, XL; Liu, TC; Zhang, HW; Komarneni, S; Yang, DJ; Yao, XD				Li, Jianjiang; Chen, Shuai; Zhu, Xiaoyi; She, Xilin; Liu, Tongchao; Zhang, Huawei; Komarneni, Sridhar; Yang, Dongjiang; Yao, Xiangdong			Toward Aerogel Electrodes of Superior Rate Performance in Supercapacitors through Engineered Hollow Nanoparticles of NiCo2O4	ADVANCED SCIENCE			English	Article						aerogels; hollow structure; nickel cobaltite; seaweed; supercapacitor	ASSISTED SYNTHESIS; GRAPHENE NETWORKS; OXYGEN EVOLUTION; SEAWEED BIOMASS; MICROSPHERES; ARRAYS; OXIDE; ELECTROCATALYSTS; NANOSTRUCTURE; STORAGE	A biomass-templated pathway is developed for scalable synthesis of NiCo2O4@carbon aerogel electrodes for supercapacitors, where NiCo2O4 hollow nanoparticles with an average outer diameter of 30-40 nm are conjoined by graphitic carbon forming a 3D aerogel structure. This kind of NiCo2O4 aerogel structure shows large specific surface area (167.8 m(2) g(-1)), high specific capacitance (903.2 F g(-1)…	[Li, Jianjiang; Zhu, Xiaoyi; She, Xilin; Yang, Dongjiang] Qingdao Univ, Collaborat Innovat Ctr Marine Biomass Fibers Mat, Qingdao 266071, Peoples R China; [Li, Jianjiang] Shanghai Jiao Tong Univ, Shanghai Key Lab Elect Insulat & Thermal Aging, Shanghai 200240, Peoples R China; [Chen, Shuai] Chinese Acad Sci, State Key Lab Coal Convers, Inst Coal Chem, Taiyuan 030001, Shanxi, Peoples R China; [Liu…	Qingdao University; Shanghai Jiao Tong University; Chinese Academy of Sciences; Institute of Coal Chemistry, CAS; Peking University; University Town of Shenzhen; Shandong University of Science & Technology; Pennsylvania Commonwealth System of Higher Education (PCSHE); Pennsylvania State University; Pennsylvania State University - University Park; Pennsylvania Commonwealth System of Higher Educati…	Yang, DJ (autor correspondente), Qingdao Univ, Collaborat Innovat Ctr Marine Biomass Fibers Mat, Qingdao 266071, Peoples R China.;Yang, DJ; Yao, XD (autor correspondente), Griffith Univ, QMNC, Brisbane, Qld 4111, Australia.	d.yang@qdu.edu.cn; x.yao@griffith.edu.au	Liu, Tongchao/GZA-9820-2022; yang, dongjiang/AAF-9537-2019; Chen, Shuai/AAV-6602-2021; Zhang, Hw/HPD-4999-2023; chen, shuai/GXG-9235-2022	Chen, Shuai/0000-0002-6265-7097; Yao, Xiangdong/0000-0002-1235-5090	National Natural Science Foundation of China [51473081, 51672143, 51503109]; Outstanding Youth of Natural Science in Shandong Province [JQ201713]; China Postdoctoral Science Foundation [2016M600522]; Qingdao City Applied Basic Research Project [16-5-1-85-jch]; Taishan Scholars Program; ARC [170103317]	National Natural Science Foundation of China(National Natural Science Foundation of China (NSFC)); Outstanding Youth of Natural Science in Shandong Province; China Postdoctoral Science Foundation(China Postdoctoral Science Foundation); Qingdao City Applied Basic Research Project; Taishan Scholars Program; ARC(Australian Research Council)	This work was financially supported by the National Natural Science Foundation of China (Grant Nos. 51473081, 51672143, and 51503109), Outstanding Youth of Natural Science in Shandong Province (Grant No. JQ201713), China Postdoctoral Science Foundation Funded Project (Grant No. 2016M600522), Qingdao City Applied Basic Research Project (Grant No. 16-5-1-85-jch), Taishan Scholars Program, and the A…		45	36	38	7	94	WILEY	HOBOKEN	111 RIVER ST, HOBOKEN 07030-5774, NJ USA		2198-3844		ADV SCI	Adv. Sci.	DEC	2017	4	12
J	Tyler, AC; McGlathery, KJ; Anderson, IC				Tyler, AC; McGlathery, KJ; Anderson, IC			Macroalgae mediation of dissolved organic nitrogen fluxes in a temperate coastal lagoon	ESTUARINE COASTAL AND SHELF SCIENCE			English	Article						macroalgae; lagoons; sediment-water interface; nitrogen; organic matter; dissolved organic compounds; urea; Virginia Coast	BENTHIC NUTRIENT FLUXES; SEDIMENT-WATER OXYGEN; SACCA-DI-GORO; MARINE SEDIMENT; CHAETOMORPHA-LINUM; SEASONAL PATTERNS; AMMONIUM UPTAKE; CHESAPEAKE BAY; WAQUOIT BAY; UREA	The activity of the benthos, including benthic plants, is important in driving the overall system dynamics in shallow lagoons, due to the high ratio of sediment surface area relative to water volume. In Hog Island Bay, benthic macroalgae appear to be a key regulator of DON dynamics, both while alive and following senescence. We investigated the role of macroalgae in mediating water column concent…	Univ Virginia, Dept Environm Sci, Charlottesville, VA 22904 USA; Coll William & Mary, Virginia Inst Marine Sci, Sch Marine Sci, Gloucester Point, VA 23602 USA	University of Virginia; William & Mary; Virginia Institute of Marine Science	Tyler, AC (autor correspondente), Univ Virginia, Dept Environm Sci, POB 400123, Charlottesville, VA 22904 USA.								74	115	125	1	50	ACADEMIC PRESS LTD	LONDON	24-28 OVAL RD, LONDON NW1 7DX, ENGLAND	0272-7714			ESTUAR COAST SHELF S	Estuar. Coast. Shelf Sci.	AUG	2001	53	2
J	Safari, F; Javani, N; Yumurtaci, Z				Safari, Farid; Javani, Nader; Yumurtaci, Zehra			Hydrogen production via supercritical water gasification of almond shell over algal and agricultural hydrochars as catalysts	INTERNATIONAL JOURNAL OF HYDROGEN ENERGY			English	Article; Proceedings Paper	2nd International Conference on Energy Systems (ICES)	DEC 21-23, 2016	Istanbul, TURKEY			Supercritical water; Gasification; Almond shell; Hydrochar; Catalyse	HYDROTHERMAL GASIFICATION; RICH GAS; CLADOPHORA-GLOMERATA; BIOMASS; MACROALGAE; BIOCHAR; NICKEL	Almond shell is one of the most abundant agricultural wastes in Kurdistan province of Iran. Conversion of almond shell into hydrogen-rich gas via supercritical water gasification (SCWG) was investigated in this study using a tubular batch micro-reactor system. Non catalytic tests were carried out in different conditions to determine the optimum condition for H-2 production. Maximum hydrogen yield…	[Safari, Farid] Islamic Azad Univ, Dept Energy Engn, Sci & Res Branch, Tehran, Iran; [Javani, Nader; Yumurtaci, Zehra] Yildiz Tech Univ, Fac Mech Engn, Istanbul, Turkey	Islamic Azad University; Yildiz Technical University	Safari, F (autor correspondente), Islamic Azad Univ, Dept Energy Engn, Sci & Res Branch, Tehran, Iran.	farid.safari89@gmail.com	Javani, Nader/AAA-9816-2021; Safari, Farid/AAB-2077-2020; Safari, Farid/L-3454-2019; Safari, Farid/K-6659-2019; Javani, Nader/AAR-6844-2021; YUMURTACI, ZEHRA/AAZ-9945-2020	Safari, Farid/0000-0002-4837-3848;					34	52	52	1	53	PERGAMON-ELSEVIER SCIENCE LTD	OXFORD	THE BOULEVARD, LANGFORD LANE, KIDLINGTON, OXFORD OX5 1GB, ENGLAND	0360-3199	1879-3487		INT J HYDROGEN ENERG	Int. J. Hydrog. Energy	JAN 11	2018	43	2
J	Guo, EY; Phillion, AB; Cai, B; Shuai, SS; Kazantsev, D; Jing, T; Lee, PD				Guo, Enyu; Phillion, A. B.; Cai, Biao; Shuai, Sansan; Kazantsev, Daniil; Jing, Tao; Lee, Peter D.			Dendritic evolution during coarsening of Mg-Zn alloys via 4D synchrotron tomography	ACTA MATERIALIA			English	Article						Magnesium alloy; Semi-solid; X-ray tomography; Coarsening; Dendrite	PHASE-FIELD SIMULATIONS; IN-SITU; MORPHOLOGICAL EVOLUTION; VOLUME FRACTION; MICROSTRUCTURAL CHANGES; ORIENTATION SELECTION; MECHANICAL-PROPERTIES; CORROSION-RESISTANCE; SOLIDIFICATION; GROWTH	The scale of solidification microstructures directly impacts micro-segregation, grain size, and other factors which control strength. Using in situ high speed synchrotron X-ray tomography we have directly quantified the evolution of dendritic microstructure length scales during the coarsening of Mg-Zn hcp alloys in three spatial dimensions plus time (4D). The influence of two key parameters, solu…	[Guo, Enyu; Cai, Biao; Kazantsev, Daniil; Lee, Peter D.] Univ Manchester, Sch Mat, Manchester M13 9PL, Lancs, England; [Guo, Enyu; Phillion, A. B.; Cai, Biao; Shuai, Sansan; Kazantsev, Daniil; Lee, Peter D.] RAL, Res Complex Harwell, Didcot OX11 0FA, Oxon, England; [Phillion, A. B.] McMaster Univ, Dept Mat Sci & Engn, Hamilton, ON L8S 4L7, Canada; [Shuai, Sansan; Jing, Tao] Tsinghua Univ, Sch Mat…	University of Manchester; UK Research & Innovation (UKRI); Science & Technology Facilities Council (STFC); STFC Rutherford Appleton Laboratory; McMaster University; Tsinghua University	Guo, EY; Lee, PD (autor correspondente), Univ Manchester, Sch Mat, Manchester M13 9PL, Lancs, England.	enyu.guo@manchester.ac.uk; peter.lee@manchester.ac.uk	Lee, Peter D/R-2323-2016	Lee, Peter D/0000-0002-3898-8881; Cai, Biao/0000-0001-7355-0220; PHILLION, ANDRE/0000-0002-5176-3708	Research Complex at Harwell; EPSRC [EP/I02249X/1, EP/K007734/1, EP/M009688/1]; Engineering and Physical Sciences Research Council [EP/K006649/1, EP/M022498/1, EP/M009688/1, EP/I02249X/1, EP/K007734/1] Funding Source: researchfish; EPSRC [EP/M009688/1, EP/M022498/1, EP/I02249X/1, EP/K006649/1, EP/K007734/1] Funding Source: UKRI	Research Complex at Harwell; EPSRC(UK Research & Innovation (UKRI)Engineering & Physical Sciences Research Council (EPSRC)); Engineering and Physical Sciences Research Council(UK Research & Innovation (UKRI)Engineering & Physical Sciences Research Council (EPSRC)); EPSRC(UK Research & Innovation (UKRI)Engineering & Physical Sciences Research Council (EPSRC))	The authors acknowledge the use of facilities and support provided by the Research Complex at Harwell, and funded in part by the EPSRC (EP/I02249X/1, EP/K007734/1, and EP/M009688/1), and thank the Diamond Light Source for providing the beamtime (MT13302-1) and staff at I13 beamline (Drs. Rau, Wanelik, Cipiccia and Marathe) for technical assistance.		60	71	72	6	89	PERGAMON-ELSEVIER SCIENCE LTD	OXFORD	THE BOULEVARD, LANGFORD LANE, KIDLINGTON, OXFORD OX5 1GB, ENGLAND	1359-6454	1873-2453		ACTA MATER	Acta Mater.	JAN 15	2017	123
J	Wang, YQ; Zhang, ZQ; Zhu, SY; Sun, DY; Jin, YC				Wang, Yanqing; Zhang, Zengqi; Zhu, Shaoyin; Sun, Deye; Jin, Yongcheng			Enteromorpha prolifera-derived carbon as a high-performance cathode material for lithium-sulfur batteries	JOURNAL OF APPLIED ELECTROCHEMISTRY			English	Article						Enteromorpha prolifera; Lithium-sulfur battery; Carbon cathode material; Multilevel micropore-mesopore structure	POROUS CARBON; SUSTAINABLE SOURCE; ENERGY-STORAGE; SUPERCAPACITORS; ELECTRODES; GRAPHENE	A novel carbon material for use in lithium-sulfur batteries is fabricated from the seaweed Enteromorpha prolifera, a renewable source that grows rapidly in the sea near Qingdao, China, during the summer. The E. prolifera-derived carbon (EPC) possesses a multilevel micropore-mesopore structure and a certain amount of oxygen- and nitrogen-containing functional groups. In addition, the hierarchical …	[Wang, Yanqing; Zhang, Zengqi; Zhu, Shaoyin; Sun, Deye; Jin, Yongcheng] Chinese Acad Sci, Qingdao Inst Bioenergy & Bioproc Technol, CAS Key Lab Biobased Mat, Qingdao 266101, Peoples R China; [Wang, Yanqing] Univ Chinese Acad Sci, 19A Yuquanlu Rd, Beijing 100049, Peoples R China	Chinese Academy of Sciences; Qingdao Institute of Bioenergy & Bioprocess Technology, CAS; Chinese Academy of Sciences; University of Chinese Academy of Sciences, CAS	Jin, YC (autor correspondente), Chinese Acad Sci, Qingdao Inst Bioenergy & Bioproc Technol, CAS Key Lab Biobased Mat, Qingdao 266101, Peoples R China.	jinyc@qibebt.ac.cn			100 Talents program of Chinese Academy of Sciences; CAS Key Laboratory of Bio-based Materials of Qingdao Institute of Bioenergy and Bioprocess Technology	100 Talents program of Chinese Academy of Sciences(Chinese Academy of Sciences); CAS Key Laboratory of Bio-based Materials of Qingdao Institute of Bioenergy and Bioprocess Technology	The authors acknowledge the financial support of the 100 Talents program of Chinese Academy of Sciences and the CAS Key Laboratory of Bio-based Materials of Qingdao Institute of Bioenergy and Bioprocess Technology.		27	12	12	2	60	SPRINGER	DORDRECHT	VAN GODEWIJCKSTRAAT 30, 3311 GZ DORDRECHT, NETHERLANDS	0021-891X	1572-8838		J APPL ELECTROCHEM	J. Appl. Electrochem.	MAY	2017	47	5
J	Douglas, EJ; Haggitt, TR; Rees, TAV				Douglas, E. J.; Haggitt, T. R.; Rees, T. A. V.			Supply- and demand-driven phosphate uptake and tissue phosphorus in temperate seaweeds	AQUATIC BIOLOGY			English	Article						Phosphate uptake; Phosphorus; Seaweeds; Uptake kinetics	NUTRIENT-UPTAKE; CHONDRUS-CRISPUS; UPTAKE KINETICS; NATURAL-WATERS; NITROGEN; GROWTH; PLANTS; AVAILABILITY; ZONATION; NITRATE	High in situ rates of phosphate uptake should coincide with high tissue phosphorus content and/or high growth rate and be either supply-driven (largely controlled by the phosphate concentration in the surrounding seawater) or demand-driven (largely dictated by the maximum uptake rate, V-max, and under the control of the organism). To test this hypothesis, 6 common New Zealand seaweed species (Cys…	[Rees, T. A. V.] Univ Auckland, Leigh Marine Lab, Warkworth, New Zealand; Univ Auckland, Inst Marine Sci, Warkworth, New Zealand	University of Auckland; University of Auckland	Rees, TAV (autor correspondente), Univ Auckland, Leigh Marine Lab, POB 349, Warkworth, New Zealand.	ta.rees@auckland.ac.nz		Douglas, Emily/0000-0002-9728-6943					47	12	12	0	26	INTER-RESEARCH	OLDENDORF LUHE	NORDBUNTE 23, D-21385 OLDENDORF LUHE, GERMANY	1864-7790	1864-7782		AQUAT BIOL	Aquat. Biol.		2015	23	1
J	McGonigle, C; Grabowski, JH; Brown, CJ; Weber, TC; Quinn, R				McGonigle, Chris; Grabowski, Jonathan H.; Brown, Craig J.; Weber, Thomas C.; Quinn, Rory			Detection of deep water benthic macroalgae using image-based classification techniques on multibeam backscatter at Cashes Ledge, Gulf of Maine, USA	ESTUARINE COASTAL AND SHELF SCIENCE			English	Article						image-based; multibeam sonar; backscatter; macroalgae; kelps; classification	SIDESCAN SONAR; ATLANTIC COD; MARINE; VEGETATION; HABITATS; DENSITY; ECOLOGY; GEOLOGY; COAST; BEDS	Benthic macroalgae form an important part of temperate marine ecosystems, exhibiting a complex three-dimensional character which represents a vital foraging and spawning ground for many juvenile fish species. In this research, image-based techniques for classification of multibeam backscatter are explored for the detection of benthic macroalgae at Cashes Ledge in the Gulf of Maine, USA. Two class…	[McGonigle, Chris; Brown, Craig J.; Quinn, Rory] Univ Ulster, Ctr Coastal & Marine Res, Coleraine BT52 1SA, Co Derry, North Ireland; [Grabowski, Jonathan H.] Gulf Maine Res Inst, Portland, ME 04101 USA; [Weber, Thomas C.] Univ New Hampshire, Ctr Coastal & Ocean Mapping, Durham, NH 03824 USA	Ulster University; Gulf of Maine Research Institute; University System Of New Hampshire; University of New Hampshire	McGonigle, C (autor correspondente), Univ London Imperial Coll Sci Technol & Med, Dept Earth Sci & Engn, Royal Sch Mines Bldg,Prince Consort Rd, London SW7 2BP, England.	mcgonigle-c@email.ulster.ac.uk	Brown, Craig/A-1956-2010; Weber, Thomas C/H-2428-2012; Brown, Craig/N-7364-2013; Quinn, Rory J/G-4237-2010	Weber, Thomas C/0000-0001-8320-361X; Quinn, Rory J/0000-0001-7946-565X; McGonigle, Chris/0000-0002-0262-0559; Grabowski, Jonathan/0000-0003-4711-5481; Brown, Craig/0000-0002-5125-978X	Northeast Consortium; Gulf of Maine Mapping Initiative; Gulf of Maine Council; Department of Education and Learning Northern Ireland	Northeast Consortium; Gulf of Maine Mapping Initiative; Gulf of Maine Council; Department of Education and Learning Northern Ireland	The authors would like to thank Sara Ellis, Tracey Hart (Gulf of Maine Mapping Initiative), Jim Case (GOMMI, Center for Coastal and Ocean Mapping), Mattie Thompson, Matt Weber, Curt Brown, Zachary Whitener and Tim Reich (Gulf of Maine Research Institute), John Fraser, Danny Wake and Mairi Forrest (RESON), Glenda Wyatt, Karl Rhynas, Chris Elliott and Tom Younger (Quester Tangent Corporation). The …		65	36	40	3	42	ACADEMIC PRESS LTD- ELSEVIER SCIENCE LTD	LONDON	24-28 OVAL RD, LONDON NW1 7DX, ENGLAND	0272-7714	1096-0015		ESTUAR COAST SHELF S	Estuar. Coast. Shelf Sci.	JAN 1	2011	91	1
J	Leoni, B; Loconsole, D; Cristiano, G; De Lucia, B				Leoni, Beniamino; Loconsole, Danilo; Cristiano, Giuseppe; De Lucia, Barbara			Comparison between Chemical Fertilization and Integrated Nutrient Management: Yield, Quality, N, and P Contents in Dendranthema grandiflorum (Ramat.) Kitam. Cultivars	AGRONOMY-BASEL			English	Article						N organic fertilizer; seaweed extract; mycorrhizal inoculants; phosphate-solubilizing microorganisms; biofertilizers; microorganism consortium	ARBUSCULAR MYCORRHIZAL FUNGI; GROWTH-PROMOTING BACTERIA; PHOSPHATE-SOLUBILIZING BACTERIA; PLANT-GROWTH; SEAWEED CONCENTRATE; ASCOPHYLLUM-NODOSUM; NITROGEN; INOCULATION; SYSTEM	To assess the effects of a new integrated nutrient management protocol on yield and cut stem quality, root morphology, N accumulation, nitrogen utilization efficiency (NUE), and P content in tissue, a biennial (2011 and 2012) chrysanthemum cut flower cultivation was carried out. In both years, two nutrition management (CNM: conventional NM and INM: integrated NM) treatments and two Dendranthema g…	[Leoni, Beniamino; Loconsole, Danilo; Cristiano, Giuseppe; De Lucia, Barbara] Univ Bari, Dept Agroenvironm & Terr Sci DISAAT, Italy Via Amendola 165-A, I-70120 Bari, Italy	Universita degli Studi di Bari Aldo Moro	Loconsole, D (autor correspondente), Univ Bari, Dept Agroenvironm & Terr Sci DISAAT, Italy Via Amendola 165-A, I-70120 Bari, Italy.	beniamino.leoni@uniba.it; danilo.loconsole@hotmail.it; giuseppe.cristiano@uniba.it; barbara.delucia@uniba.it	De Lucia, Barbara/ABC-4465-2020; Loconsole, Danilo/AAG-2334-2020	De Lucia, Barbara/0000-0001-7661-1818; Loconsole, Danilo/0000-0002-3853-1259; Cristiano, Giuseppe/0000-0003-4646-3310	Chimicaverde Flor (Province of Bari)	Chimicaverde Flor (Province of Bari)	This research was funded by Chimicaverde Flor (Province of Bari).		73	7	7	6	15	MDPI	BASEL	ST ALBAN-ANLAGE 66, CH-4052 BASEL, SWITZERLAND		2073-4395		AGRONOMY-BASEL	Agronomy-Basel	APR	2019	9	4
J	Fisher, LV; Barron, AR				Fisher, Lucy V.; Barron, Andrew R.			The recycling and reuse of steelmaking slags - A review	RESOURCES CONSERVATION AND RECYCLING			English	Review						Steelmaking slag; Cement; Coral reef; CO2 sequestration; Seaweed; Phytoplankton	BASIC OXYGEN FURNACE; STEEL-MAKING SLAG; BOF SLAG; MAGNETIC SEPARATION; PHOSPHORUS REMOVAL; BLAST-FURNACE; AGGREGATE; RECOVERY; SULFIDE; WATER	Large volumes of slags are formed as by-products during the refinement of pig iron by basic oxygen steelmaking or electric arc furnace steelmaking. In order to lower the environmental impact of the steel industry and ensure its economic sustainability, there have been significant studies finding the ways to recycle by-products. The formation, composition and physical properties of steel making sl…	[Fisher, Lucy V.; Barron, Andrew R.] Swansea Univ Bay Campus, Energy Safety Res Inst, Swansea SA1 8EN, W Glam, Wales; [Barron, Andrew R.] Rice Univ, Dept Chem, POB 1892, Houston, TX 77005 USA; [Barron, Andrew R.] Rice Univ, Dept Mat Sci & Nanoengn, Houston, TX 77005 USA	Rice University; Rice University	Barron, AR (autor correspondente), Swansea Univ Bay Campus, Energy Safety Res Inst, Swansea SA1 8EN, W Glam, Wales.	a.r.barron@swansea.ac.uk	; Barron, Andrew/L-9869-2016	Fisher, Lucy/0000-0001-8971-8518; Barron, Andrew/0000-0002-2018-8288	Materials and Manufacturing Academy (M2A) from the European Social Fund via the Welsh Government; Materials and Manufacturing Academy (M2A) from the European Social Fund via the Engineering and Physical Sciences Research Council (EPSRC); Materials and Manufacturing Academy (M2A) from the European Social Fund via the Tata Steel; Welsh Government Ser Cymru Chair Program; Robert A. Welch Foundation …	Materials and Manufacturing Academy (M2A) from the European Social Fund via the Welsh Government; Materials and Manufacturing Academy (M2A) from the European Social Fund via the Engineering and Physical Sciences Research Council (EPSRC)(UK Research & Innovation (UKRI)Engineering & Physical Sciences Research Council (EPSRC)); Materials and Manufacturing Academy (M2A) from the European Social Fund …	Financial support was provided by Materials and Manufacturing Academy (M2A) that has been made possible through funding from the European Social Fund via the Welsh Government, the Engineering and Physical Sciences Research Council (EPSRC) and Tata Steel, the Welsh Government Ser Cymru Chair Program, and the Robert A. Welch Foundation (C-0002).		98	100	108	26	194	ELSEVIER	AMSTERDAM	RADARWEG 29, 1043 NX AMSTERDAM, NETHERLANDS	0921-3449	1879-0658		RESOUR CONSERV RECY	Resour. Conserv. Recycl.	JUL	2019	146
J	Zeng, GN; You, HZ; Du, MM; Zhang, Y; Ding, YM; Xu, CD; Liu, B; Chen, B; Pan, XL				Zeng, Ganning; You, Hanzhang; Du, Mingming; Zhang, Yan; Ding, Yimei; Xu, Chengda; Liu, Bo; Chen, Bing; Pan, Xiangliang			Enhancement of photocatalytic activity of TiO2 by immobilization on activated carbon for degradation of aquatic naphthalene under sunlight irradiation	CHEMICAL ENGINEERING JOURNAL			English	Article						TiO2; Sargassum Horneri; Activated carbon; Ferric; Zinc; Photocatalysis; Naphthalene	WATER; ADSORPTION; SURFACE; PHENOL; PERFORMANCE; OXIDATION; REMOVAL	Remediating and controlling PAHs (Polyaromatic Hydrocarbons) contamination in the environment is essential all over the world. Nano-TiO2 immobilized on large surface area adsorbent is a kind of emerging endeavor to enhance the photo-catalysis performance. In this paper, activated carbon samples (ACs) were synthesized by using a kind of subtropical macroalgae, i.e., Sargassum Horneri (S.H.) as raw…	[Zeng, Ganning; Pan, Xiangliang] Zhejiang Univ Technol, Coll Environm, Hangzhou 310014, Zhejiang, Peoples R China; [You, Hanzhang; Du, Mingming; Ding, Yimei] Zhejiang Univ Technol, Coll Chem Engn, Hangzhou 310014, Zhejiang, Peoples R China; [Zhang, Yan] Mem Univ Newfoundland, Dept Proc Engn, St John, NF A1B 3X5, Canada; [Xu, Chengda] Zhejiang Prov Zhoushan Marine Ecol Environm Monit, 20 Tiyu Rd,X…	Zhejiang University of Technology; Zhejiang University of Technology; Memorial University Newfoundland; Memorial University Newfoundland	Pan, XL (autor correspondente), Zhejiang Univ Technol, Coll Environm, Hangzhou 310014, Zhejiang, Peoples R China.;Chen, B (autor correspondente), Mem Univ Newfoundland, Fac Engn & Appl Sci, Northern Reg Persistent Organ Pollut Control NRPO, St John, NF A1B 3X5, Canada.	bchen@mun.ca; panxl@zjut.edu.cn	Chen, Bing/D-2080-2013; Zhang, Yan/AAT-8988-2020	Chen, Bing/0000-0003-1041-4525; Zhang, Yan/0000-0003-0107-1014	Zhejiang Province Public Welfare Technology Application Research Project [LGF18D060002]; National Natural Science Foundation of China [51728902]	Zhejiang Province Public Welfare Technology Application Research Project; National Natural Science Foundation of China(National Natural Science Foundation of China (NSFC))	This work was supported by the Zhejiang Province Public Welfare Technology Application Research Project (Grant no. LGF18D060002), the National Natural Science Foundation of China (Grant no. 51728902).		47	34	34	16	80	ELSEVIER SCIENCE SA	LAUSANNE	PO BOX 564, 1001 LAUSANNE, SWITZERLAND	1385-8947	1873-3212		CHEM ENG J	Chem. Eng. J.	MAY 15	2021	412
J	Harrison, PJ; Hurd, CL				Harrison, PJ; Hurd, CL			Nutrient physiology of seaweeds: Application of concepts to aquaculture	CAHIERS DE BIOLOGIE MARINE			English	Article; Proceedings Paper	International Workshop on Current Approaches in Basic and Applied Phycology	DEC 05-13, 1998	PONTIFICIA UNIV CATOLICA CHILE, LAS CRUCES, CHILE	FONDAP,CONYCIT,Minist Affaires Etrangeres,CNRS PICS,Soc Biol Chile,Soc Ecol Chile,Int Seaweed Assoc,CIMM PUC,Univ Los Lagos,Univ Austral Chile	PONTIFICIA UNIV CATOLICA CHILE	seaweeds; physiology; nutrients; nitrogen; nutrient ratios; aquaculture; nutrient uptake	CHONDRUS-CRISPUS RHODOPHYCEAE; BOUNDARY-LAYER TRANSPORT; NITROGEN UPTAKE; PHOSPHATE-UPTAKE; AMMONIUM UPTAKE; NITRATE UPTAKE; MACROCYSTIS-INTEGRIFOLIA; GRACILARIA-CONFERTA; TRANSIENT-RESPONSE; LIMITING NUTRIENT	Nutrients and light are key environmental factors that can determine biomass yield and productivity of an aquaculture system. Light is mainly controlled by the choice of the aquacultural site. Nutrients are controlled on the site and nutrient manipulations can control biomass yield, productivity, epiphytes and the amount of certain products formed. Carbon, nitrogen and phosphorus are the main thr…	Univ British Columbia, Dept Earth & Ocean Sci, Vancouver, BC V6T 1Z4, Canada	University of British Columbia	Harrison, PJ (autor correspondente), Univ British Columbia, Dept Earth & Ocean Sci, Vancouver, BC V6T 1Z4, Canada.	pharrison@eos.ubc.ca	Hurd, Catriona/J-2411-2013	Hurd, Catriona/0000-0001-9965-4917					87	171	180	4	65	CAHIERS DE BIOLOGIE MARINE	ROSCOFF	STATION BIOLOGIQUE PLACE GEORGES TEISSIER, 29680 ROSCOFF, FRANCE	0007-9723	2262-3094		CAH BIOL MAR	Cah. Biol. Mar.		2001	42	1-2
J	Stamenkovic, M; Hanelt, D				Stamenkovic, Marija; Hanelt, Dieter			Growth and photosynthetic characteristics of several Cosmarium strains (Zygnematophyceae, Streptophyta) isolated from various geographic regions under a constant light-temperature regime	AQUATIC ECOLOGY			English	Article						Cosmarium; Growth rate; Cell volume; Maximum quantum yield; Photosynthetic capacity and efficiency; Saturating irradiance	MATING GROUPS; MACROALGAE; SNOW; CHLOROPHYCEAE; VIRIDIPLANTAE; ULTRAVIOLET; ANTARCTICA; PHOSPHORUS; RADIATION; DESMIDS	Numerous detailed studies have been made of climatically and environmentally influenced macroalgal geographic distribution patterns. However, so far, there have been only a few intrinsic investigations of the geographic distributions of microalgae. In order to investigate the physiological differences among geographically different microalgal strains, six Cosmarium strains were collected from var…	[Stamenkovic, Marija; Hanelt, Dieter] Biozentrum Klein Flottbek, D-22609 Hamburg, Germany		Stamenkovic, M (autor correspondente), Biozentrum Klein Flottbek, Ohnhorststr 18, D-22609 Hamburg, Germany.	marie110@gmail.com	Hanelt, Dieter/E-6659-2017		Deutscher Akademischer Austausch Dienst (DAAD)	Deutscher Akademischer Austausch Dienst (DAAD)(Deutscher Akademischer Austausch Dienst (DAAD))	The first author was supported by a grant from the Deutscher Akademischer Austausch Dienst (DAAD). Dr. D. Stojiljkovic is acknowledged for valuable lessons in statistics and SPSS software. Dr. F. A. C Kouwets is kindly acknowledged for the critical reading of the manuscript and the fruitful discussion concerning the taxonomic attributes of the Cosmarium taxa studied. M. S. thanks Prof. Dr. L. Kie…		96	17	18	0	26	SPRINGER	DORDRECHT	VAN GODEWIJCKSTRAAT 30, 3311 GZ DORDRECHT, NETHERLANDS	1386-2588	1573-5125		AQUAT ECOL	Aquat. Ecol.	NOV	2011	45	4
J	Zhang, XZ; Taylor, Z; Goatley, M; Booth, J; Brown, I; Kosiarski, K				Zhang, Xunzhong; Taylor, Zachary; Goatley, Mike; Booth, Jordan; Brown, Isabel; Kosiarski, Kelly			Seaweed Extract-based Biostimulant Impacts on Nitrate Reductase Activity and Root Viability of Ultradwarf Bermudagrass Subjected to Heat and Drought Stress	HORTSCIENCE			English	Article						abiotic stress; kelp extract; nitrogen; turfgrass	CREEPING BENTGRASS; ANTIOXIDANT METABOLISM; TALL FESCUE; HUMIC-ACID; CYTOKININ; TOLERANCE; NITROGEN; RESPONSES	Bermudagrass is a warm-season turfgrass species widely used for sports fields, home lawns, and golf courses. Ultradwarf bermudagrass has been used for golf course greens, but its quality declines with abiotic stresses. This 2-year study was designed to investigate if foliar applications of seaweed extract-based biostimulant Utilize (R) could improve ultradwarf bermudagrass photosynthetic function…	[Zhang, Xunzhong; Goatley, Mike; Brown, Isabel; Kosiarski, Kelly] Virginia Polytech Inst & State Univ, Sch Plant & Environm Sci, Blacksburg, VA 24061 USA; [Taylor, Zachary] Helena Agrienterprises LLC, Greenville, NC 27858 USA; [Booth, Jordan] US Golf Assoc, Pinehurst, NC 28374 USA	Virginia Polytechnic Institute & State University	Zhang, XZ (autor correspondente), Virginia Polytech Inst & State Univ, Sch Plant & Environm Sci, Blacksburg, VA 24061 USA.	xuz-hang@vt.edu							40	0	0	1	1	AMER SOC HORTICULTURAL SCIENCE	ALEXANDRIA	113 S WEST ST, STE 200, ALEXANDRIA, VA 22314-2851 USA	0018-5345	2327-9834		HORTSCIENCE	Hortscience	OCT	2022	57	10
J	Stewart, HL				Stewart, HL			Morphological variation and phenotypic plasticity of buoyancy in the macroalga Turbinaria ornata across a barrier reef	MARINE BIOLOGY			English	Article							MACROCYSTIS-INTEGRIFOLIA; MECHANICAL ADAPTATIONS; SARGASSUM-MANGAREVENSE; MARINE MACROALGAE; WATER MOTION; GIANT-KELP; FLOW; ALGAE; DRAG; PHOTOSYNTHESIS	Many aspects of morphology of benthic algae (length, surface area-to-volume ratio, and blade undulation) are plastic traits that vary in response to physical factors (such as light or water flow environment). This study examines whether frond buoyancy is a plastic trait, and whether differences in morphology including buoyancy affect the potential persistence of macroalgae in habitats characteriz…	Univ Calif Berkeley, Dept Integrat Biol, Berkeley, CA 94720 USA	University of California System; University of California Berkeley	Stewart, HL (autor correspondente), Univ Calif Santa Barbara, Inst Marine Sci, Santa Barbara, CA 93106 USA.	stewart@msi.ucsb.edu							42	34	36	1	22	SPRINGER	NEW YORK	233 SPRING STREET, NEW YORK, NY 10013 USA	0025-3162			MAR BIOL	Mar. Biol.	JUL	2006	149	4
J	Zafar, FF; Marrakchi, F; Barati, B; Yuan, CA; Cao, B; Wang, S				Zafar, Fatemeh Fazeli; Marrakchi, Fatma; Barati, Bahram; Yuan, Chuan; Cao, Bin; Wang, Shuang			Highly efficient adsorption of Bisphenol A using NaHCO3/CO2 activated carbon composite derived from shrimp shell@cellulose	ENVIRONMENTAL SCIENCE AND POLLUTION RESEARCH			English	Article						Shrimp shell; Cellulose; Carbonization; Sodium bicarbonate activation; Bisphenol A	AQUEOUS-SOLUTION; EFFECTIVE REMOVAL; METHYLENE-BLUE; WATER; PYROLYSIS; TETRACYCLINE; BIOSORPTION; MACROALGAE; EXPOSURE; BIOCHAR	In this study, the efficiency of activated carbon (AC) synthesized from the shrimp shell plus cellulose (SS@C) was optimized toward Bisphenol A (BPA) adsorption. Low-cost, renewable, and non-toxic shrimp shells mixed with cellulose were carbonized, followed by activation via CO2 and NaHCO3 to produce SS@C-AC. The results revealed that SS@C-AC samples were a porous composite with mesoporous struct…	[Zafar, Fatemeh Fazeli; Marrakchi, Fatma; Barati, Bahram; Yuan, Chuan; Wang, Shuang] Jiangsu Univ, Sch Energy & Power Engn, Zhenjiang 212013, Jiangsu, Peoples R China; [Cao, Bin] Jiangsu Univ, Res Ctr Fluid Machinery Engn & Technol, Zhenjiang 212013, Jiangsu, Peoples R China	Jiangsu University; Jiangsu University	Wang, S (autor correspondente), Jiangsu Univ, Sch Energy & Power Engn, Zhenjiang 212013, Jiangsu, Peoples R China.	alexjuven@ujs.edu.cn	Cao, Bin/HGV-2525-2022; Marrakchi, Fatma/M-2658-2015	Cao, Bin/0000-0002-0120-086X; Marrakchi, Fatma/0000-0002-4633-1687	Key Research and Development Project of Jiangsu Province [BE2019009-4]	Key Research and Development Project of Jiangsu Province	This work was supported by Key Research and Development Project of Jiangsu Province (BE2019009-4).		55	3	3	13	19	SPRINGER HEIDELBERG	HEIDELBERG	TIERGARTENSTRASSE 17, D-69121 HEIDELBERG, GERMANY	0944-1344	1614-7499		ENVIRON SCI POLLUT R	Environ. Sci. Pollut. Res.	SEP	2022	29	45
J	Zhu, XD; Liu, YC; Qian, F; Zhou, C; Zhang, SC; Chen, JM				Zhu, Xiangdong; Liu, Yuchen; Qian, Feng; Zhou, Chao; Zhang, Shicheng; Chen, Jianmin			Role of Hydrochar Properties on the Porosity of Hydrochar-based Porous Carbon for Their Sustainable Application	ACS SUSTAINABLE CHEMISTRY & ENGINEERING			English	Article						Hydrochar; Properties; Porous carbon; Porosity; Correlation	MACROALGAE ENTEROMORPHA-PROLIFERA; HYDROTHERMAL CARBONIZATION; ACTIVATED CARBONS; CHEMICAL CHARACTERISTICS; STRUCTURAL-PROPERTIES; BIOCHAR PROPERTIES; WASTE HYDROCHAR; ENERGY-STORAGE; WATER; LIQUEFACTION	In recent years, chemical activation of hydrochar (a solid material from hydrothermal carbonization (HTC) of lignocellulosic biomass) has been shown to be effective in producing advanced porous materials. However, the linkage between the properties of hydrochar and the porosity of hydrochar-based porous carbon (a material from the chemical activation of hydrochar) has not yet been clearly explore…	[Zhu, Xiangdong; Liu, Yuchen; Qian, Feng; Zhou, Chao; Zhang, Shicheng; Chen, Jianmin] Fudan Univ, Shanghai Key Lab Atmospher Particle Pollut & Prev, Dept Environm Sci & Engn, Shanghai 200433, Peoples R China	Fudan University	Zhang, SC (autor correspondente), Fudan Univ, Shanghai Key Lab Atmospher Particle Pollut & Prev, Dept Environm Sci & Engn, Handan Rd 220, Shanghai 200433, Peoples R China.	zhangsc@fudan.edu.cn	liu, yuchen/GYQ-6286-2022; Chen, Jianmin/M-8575-2019; li, liang/G-8974-2018; Chen, Jianmin/G-6484-2010; Zhang, Shicheng/H-2399-2011	Chen, Jianmin/0000-0001-5859-3070; Chen, Jianmin/0000-0001-5859-3070; Zhang, Shicheng/0000-0001-9994-1385	National Natural Science Foundation of China [21407027]; National Key Technology Support Program [2015BAD15B06]; Shanghai Talent Development Fund [201414]	National Natural Science Foundation of China(National Natural Science Foundation of China (NSFC)); National Key Technology Support Program(National Key Technology R&D Program); Shanghai Talent Development Fund	This research was supported by the National Natural Science Foundation of China (No. 21407027), National Key Technology Support Program (No. 2015BAD15B06), and Shanghai Talent Development Fund (No. 201414).		35	82	82	18	202	AMER CHEMICAL SOC	WASHINGTON	1155 16TH ST, NW, WASHINGTON, DC 20036 USA	2168-0485			ACS SUSTAIN CHEM ENG	ACS Sustain. Chem. Eng.	MAY	2015	3	5
J	Ganesan, K; Ratke, L				Ganesan, Kathirvel; Ratke, Lorenz			Facile preparation of monolithic kappa-carrageenan aerogels	SOFT MATTER			English	Article							TRANSITION; DELIVERY; SEAWEED; IOTA	To the best of our knowledge, it is the first study reporting the synthesis of monolithic kappa-carrageenan aerogels with meso- and macroporous structures, being unique in physical and chemical properties. We demonstrate a novel method to synthesize kappa-carrageenan aerogels in which potassium thiocyanate was used as the source of specific ions. Aerogels were characterized by envelope density an…	[Ganesan, Kathirvel; Ratke, Lorenz] Deutsch Zentrum Luft & Raumfahrt, Inst Mat Phy Weltraum, D-51170 Cologne, Germany	Helmholtz Association; German Aerospace Centre (DLR)	Ganesan, K (autor correspondente), Deutsch Zentrum Luft & Raumfahrt, Inst Mat Phy Weltraum, D-51170 Cologne, Germany.	k.ganesan@dlr.de	Ganesan, Kathirvel/I-7818-2013	Ganesan, Kathirvel/0000-0002-4876-5366					35	51	51	0	26	ROYAL SOC CHEMISTRY	CAMBRIDGE	THOMAS GRAHAM HOUSE, SCIENCE PARK, MILTON RD, CAMBRIDGE CB4 0WF, CAMBS, ENGLAND	1744-683X	1744-6848		SOFT MATTER	Soft Matter		2014	10	18
J	Parnes, S; Sagi, A				Parnes, S; Sagi, A			Intensification of redclaw crayfish Cherax quadricarinatus culture - I. Hatchery and nursery system	AQUACULTURAL ENGINEERING			English	Article						crayfish; red claw; crustacea; hatching system; nursery system; artificial substrate; juveniles; weight distribution; intensive culture; sex ratio; Cherax quadricariatus	PRAWNS MACROBRACHIUM-ROSENBERGII; FRESH-WATER CRAYFISH; DECAPODA; SUBSTRATE; SURVIVAL; DENSITY; LARVAE; ISRAEL; GROWTH	Intensification of an indoor hatchery and nursery system for the Australian redclaw crayfish Cherax quadricarinatus (von Martens) (Decapoda: Parastacidae) was obtained by increasing the surface area available for the crayfish juveniles and by synchronizing the age of the hatchlings held in each tank. The former improvement was facilitated by distributing an artificial seaweed-like material throug…	Ben Gurion Univ Negev, Dept Life Sci, IL-84105 Beer Sheva, Israel; Ben Gurion Univ Negev, Inst Appl Biosci, IL-84105 Beer Sheva, Israel	Ben Gurion University; Ben Gurion University	Sagi, A (autor correspondente), Ben Gurion Univ Negev, Dept Life Sci, POB 653, IL-84105 Beer Sheva, Israel.			Sagi, Amir/0000-0002-4229-1059					28	22	26	1	15	ELSEVIER SCI LTD	OXFORD	THE BOULEVARD, LANGFORD LANE, KIDLINGTON, OXFORD OX5 1GB, OXON, ENGLAND	0144-8609			AQUACULT ENG	Aquac. Eng.	NOV	2002	26	4
J	Yuan, C; Chen, M; Zhu, K; Ni, J; Wang, S; Cao, B; Zhong, S; Zhou, JS; Wang, SR				Yuan, Chuan; Chen, Mao; Zhu, Kai; Ni, Jun; Wang, Shuang; Cao, Bin; Zhong, Shan; Zhou, Jingsong; Wang, Shurong			Facile synthesis of nitrogen-doped interconnected porous carbons derived from reed and chlorella for high-performance supercapacitors	FUEL PROCESSING TECHNOLOGY			English	Article						Biomass; Carbons; Nitrogen doping; Interconnected pores; Supercapacitor	CO-PYROLYSIS; ENERGY; NANOSHEETS; WASTE; MACROALGAE; CONVERSION; MECHANISM	Three-dimensionally (3D) nitrogen (N)-doped interconnected porous carbons (IPC) derived from cost-effective biomasses were facilely prepared by one-step method and utilized as electrochemical double layer capacitor (EDLC) electrodes. The reed and chlorella derived interconnected porous carbons (denoted as IPC-R and IPC-C) through carbonization with chemical activation both exhibited typical capac…	[Yuan, Chuan; Chen, Mao; Zhu, Kai; Ni, Jun; Wang, Shuang; Zhong, Shan] Jiangsu Univ, Sch Energy & Power Engn, Jiangsu 212013, Peoples R China; [Yuan, Chuan] Jiangsu Univ, Sch Agr Engn, Jiangsu 212013, Peoples R China; [Cao, Bin] Jiangsu Univ, Res Ctr Fluid Machinery Engn & Technol, Jiangsu 212013, Peoples R China; [Zhou, Jingsong; Wang, Shurong] Zhejiang Univ, State Key Lab Clean Energy Utilizat,…	Jiangsu University; Jiangsu University; Jiangsu University; Zhejiang University	Wang, S; Zhong, S (autor correspondente), Jiangsu Univ, Sch Energy & Power Engn, Jiangsu 212013, Peoples R China.	alexjuven@ujs.edu.cn; szhong@ujs.edu.cn	Cao, Bin/HGV-2525-2022	Cao, Bin/0000-0002-0120-086X	Chinese National Natural Science Foundation [52176189]; State Key Laboratory of Clean Energy Utilization [ZJUCEU2021007]; Natural Science Fund for Colleges and Universities in Jiangsu Province [21KJB480001]; China Postdoctoral Science Foundation [2022M711421]; Scientific Research Founda- tion for Senior Talent of Jiangsu University, China [20JDG41]; Qing Lan Project of Jiangsu Province	Chinese National Natural Science Foundation(National Natural Science Foundation of China (NSFC)); State Key Laboratory of Clean Energy Utilization; Natural Science Fund for Colleges and Universities in Jiangsu Province; China Postdoctoral Science Foundation(China Postdoctoral Science Foundation); Scientific Research Founda- tion for Senior Talent of Jiangsu University, China; Qing Lan Project of …	Acknowledgements The authors gratefully acknowledge the Chinese National Natural Science Foundation (52176189) , State Key Laboratory of Clean Energy Utilization (ZJUCEU2021007) , Natural Science Fund for Colleges and Universities in Jiangsu Province (21KJB480001) , the China Postdoctoral Science Foundation (2022M711421) , the Scientific Research Founda- tion for Senior Talent of Jiangsu Universi…		49	3	3	41	41	ELSEVIER	AMSTERDAM	RADARWEG 29, 1043 NX AMSTERDAM, NETHERLANDS	0378-3820	1873-7188		FUEL PROCESS TECHNOL	Fuel Process. Technol.	DEC 15	2022	238
J	Clark, JS; Poore, AGB; Doblin, MA				Clark, Jennifer S.; Poore, Alistair G. B.; Doblin, Martina A.			Shaping up for stress: Physiological flexibility is key to survivorship in a habitat-forming macroalga	JOURNAL OF PLANT PHYSIOLOGY			English	Article						Form-function; Phenotypic plasticity; Macroalgae; Morphology; Desiccation; Photosynthetic efficiency; Species distribution; Hormosira banksii	INTERTIDAL ALGA; CLIMATE-CHANGE; THERMAL-STRESS; FUCOID ALGAE; MORPHOLOGY; PHOTOSYNTHESIS; PATTERNS; DESICCATION; TEMPERATURE; WATER	Organisms from all domains of life can have highly variable morphologies, with this plasticity suggested to increase fitness and survivability under stressful conditions. Predicting how organisms will adapt to environmental change requires an understanding of how variable morphologies perform under environmental stress. Morphological plasticity has been documented within marine macroalgae inhabit…	[Clark, Jennifer S.; Doblin, Martina A.] Univ Technol Sydney, Climate Change Cluster C3, POB 123, Broadway, NSW 2007, Australia; [Poore, Alistair G. B.] Univ New South Wales, Sch Biol Earth & Environm Sci, Evolut & Ecol Res Ctr, Sydney, NSW 2052, Australia	University of Technology Sydney; University of New South Wales Sydney	Clark, JS (autor correspondente), Univ Technol Sydney, Climate Change Cluster C3, POB 123, Broadway, NSW 2007, Australia.	Jennifer.Clark@botany.ubc.ca; a.poore@unsw.edu.au; Martina.Doblin@uts.edu.au	Doblin, Martina A/E-8719-2013; Doblin, Martina/L-1804-2019; Poore, Alistair/C-2934-2008	Doblin, Martina A/0000-0001-8750-3433; Doblin, Martina/0000-0001-8750-3433; Poore, Alistair/0000-0002-3560-3659	University of Technology Sydney Climate Change Cluster (C3), an Australian Postgraduate Award; Australian Research Council [DP14010134]	University of Technology Sydney Climate Change Cluster (C3), an Australian Postgraduate Award; Australian Research Council(Australian Research Council)	We would like to thank Caitlin Lawson, Daniel Lewis and Charlotte Robinson for assistance with sample collection and morphometric analyses, and Kevin Davies for contributing to Fig. 1. This research was supported by the University of Technology Sydney Climate Change Cluster (C<INF>3</INF>), an Australian Postgraduate Award to JC and an Australian Research Council Discovery Project (DP14010134) aw…		64	7	7	0	28	ELSEVIER GMBH	MUNICH	HACKERBRUCKE 6, 80335 MUNICH, GERMANY	0176-1617	1618-1328		J PLANT PHYSIOL	J. Plant Physiol.	DEC	2018	231
J	Ji, RT; Dong, GQ; Shi, WM; Min, J				Ji, Rongting; Dong, Gangqiang; Shi, Weiming; Min, Ju			Effects of Liquid Organic Fertilizers on Plant Growth and Rhizosphere Soil Characteristics of Chrysanthemum	SUSTAINABILITY			English	Article						liquid organic fertilizer; chrysanthemum; root architecture; nutrient level; microbial community	GREENHOUSE-GAS EMISSIONS; FUNCTIONAL DIVERSITY; MICROBIAL COMMUNITY; FINE ROOTS; SHORT-TERM; NITROGEN; EFFICACY; CHITOSAN; CHITIN; WILT	Organic fertilizers are generally thought to be an effective way to sustain soil fertility and plant growth. To promote the productivity of chrysanthemum, five sources of liquid organic fertilizers (L1-L5), as well as a chemical fertilizer, were applied at an early stage of the growth cycle to investigate their effects on plant growth. In the short-term pot experiment, the liquid organic fertiliz…	[Ji, Rongting; Shi, Weiming; Min, Ju] Chinese Acad Sci, Inst Soil Sci, State Key Lab Soil & Sustainable Agr, Nanjing 210008, Jiangsu, Peoples R China; [Ji, Rongting] Univ Chinese Acad Sci, Beijing 100049, Peoples R China; [Dong, Gangqiang] Amway China Bot R&D Ctr, Wuxi 214115, Peoples R China	Chinese Academy of Sciences; Institute of Soil Science, CAS; Chinese Academy of Sciences; University of Chinese Academy of Sciences, CAS	Min, J (autor correspondente), Chinese Acad Sci, Inst Soil Sci, State Key Lab Soil & Sustainable Agr, Nanjing 210008, Jiangsu, Peoples R China.	rtji@issas.ac.cn; tony.dong@amway.com; wmshi@issas.ac.cn; jmin@issas.ac.cn	Dong, Gangqiang/AAQ-9606-2020		National Natural Science Foundation of China [31672236]; enterprise academician workstation in Amway (China) Botanical Research and Development Center of the herbal chrysanthemum planting project [BC20160005Z]	National Natural Science Foundation of China(National Natural Science Foundation of China (NSFC)); enterprise academician workstation in Amway (China) Botanical Research and Development Center of the herbal chrysanthemum planting project	This work was funding from the National Natural Science Foundation of China (31672236) and enterprise academician workstation in Amway (China) Botanical Research and Development Center of the herbal chrysanthemum planting project (BC20160005Z).		65	25	27	9	69	MDPI	BASEL	ST ALBAN-ANLAGE 66, CH-4052 BASEL, SWITZERLAND		2071-1050		SUSTAINABILITY-BASEL	Sustainability	MAY	2017	9	5
J	Zhao, WT; Lu, XQ; Selvaraj, M; Wei, W; Jiang, ZF; Ullah, N; Liu, J; Xie, JM				Zhao, Wentong; Lu, Xiaoqing; Selvaraj, Manickam; Wei, Wei; Jiang, Zhifeng; Ullah, Nabi; Liu, Jie; Xie, Jimin			MXP(M = Co/Ni)@carbon core-shell nanoparticles embedded in 3D cross-linked graphene aerogel derived from seaweed biomass for hydrogen evolution reaction	NANOSCALE			English	Article							HIGHLY EFFICIENT ELECTROCATALYST; HIGH-PERFORMANCE; PHOSPHIDE NANOPARTICLES; MOLYBDENUM PHOSPHIDE; OXIDE; COP; NITROGEN; COMPOSITE; CATALYSTS; SURFACE	Low-cost electrocatalysts play an important role in the hydrogen evolution reaction (HER). Particularly, transition metal phosphides (TMPs) are widely applied in the development of HER electrocatalysts. To improve the poor electrochemical reaction kinetics of HER, we introduce a facile way to synthesize carbon core-shell materials containing cobalt phosphide nanoparticles embedded in different gr…	[Zhao, Wentong; Lu, Xiaoqing; Selvaraj, Manickam; Wei, Wei; Jiang, Zhifeng; Ullah, Nabi; Liu, Jie; Xie, Jimin] Jiangsu Univ, Sch Chem & Chem Engn, Zhenjiang, Peoples R China; [Jiang, Zhifeng] Chinese Univ Hong Kong, Sch Life Sci, Hong Kong, Hong Kong, Peoples R China	Jiangsu University; Chinese University of Hong Kong	Wei, W; Xie, JM (autor correspondente), Jiangsu Univ, Sch Chem & Chem Engn, Zhenjiang, Peoples R China.	weiwei@ujs.edu.cn; xiejm391@sohu.com	M., Selvaraj/J-4665-2018; Ullah, Nabi/AAO-2112-2021; Wei, Wei/J-2326-2019; Selvaraj, Manickam/AAA-6244-2019	Wei, Wei/0000-0002-6604-2241; Jiang, Zhifeng/0000-0002-6589-6122; Xie, Jimin/0000-0001-8602-0333	National Natural Science Foundation of China [21676129, 21607063]; Science AMP; Technology Foundation of Zhenjiang [GY2017001, GY2016021, YE201709]	National Natural Science Foundation of China(National Natural Science Foundation of China (NSFC)); Science AMP; Technology Foundation of Zhenjiang	The authors gratefully acknowledged the National Natural Science Foundation of China (21676129, 21607063), the Science & Technology Foundation of Zhenjiang (GY2016021, GY2017001 and YE201709).		50	46	47	8	276	ROYAL SOC CHEMISTRY	CAMBRIDGE	THOMAS GRAHAM HOUSE, SCIENCE PARK, MILTON RD, CAMBRIDGE CB4 0WF, CAMBS, ENGLAND	2040-3364	2040-3372		NANOSCALE	Nanoscale	MAY 28	2018	10	20
J	Komatsu, T; Igarashi, C; Tatsukawa, K; Sultana, S; Matsuoka, Y; Harada, S				Komatsu, T; Igarashi, C; Tatsukawa, K; Sultana, S; Matsuoka, Y; Harada, S			Use of multi-beam sonar to map seagrass beds in Otsuchi Bay on the Sanriku Coast of Japan	AQUATIC LIVING RESOURCES			English	Article; Proceedings Paper	ICES Symposium on Acoustics in Fisheries and Aquatic Ecology	JUN 10-14, 2002	MONTPELLIER, FRANCE	ICES,Inst Rech Dev,IFREMER,Acoust Soc Amer,UK Inst Acoust,US Natl Marine Fisheries Serv,Soc Francaise Acoust		seagrass; seaweed; mapping methods; remote sensing; multi-beam sonar	SUBMERSED AQUATIC VEGETATION; POSIDONIA-OCEANICA BEDS; COMMUNITIES; ISLAND; FRANCE	Seagrass beds play an important role in coastal ecosystems as primary producers and providers of habitat and environmental structure. Therefore, mapping seagrass beds is indispensable in the management and conservation of sound littoral ecosystems, and in the development of sustainable fisheries in coastal waters. Multi-beam sonar is often used to map bottom topography. We developed a mapping met…	Univ Tokyo, Ocean Res Inst, Nakano Ku, Tokyo 1648639, Japan; Toyo Corp, Chuo Ku, Tokyo 1038234, Japan	University of Tokyo	Komatsu, T (autor correspondente), Univ Tokyo, Ocean Res Inst, Nakano Ku, 1-15-1 Minamidai, Tokyo 1648639, Japan.								37	71	78	1	28	GAUTHIER-VILLARS/EDITIONS ELSEVIER	PARIS	23 RUE LINOIS, 75015 PARIS, FRANCE	0990-7440			AQUAT LIVING RESOUR	Aquat. Living Resour.	JUL	2003	16	3
J	Almanassra, IW; Mckay, G; Kochkodan, V; Atieh, MA; Al-Ansari, T				Almanassra, Ismail W.; Mckay, Gordon; Kochkodan, Viktor; Atieh, Muataz Ali; Al-Ansari, Tareq			A state of the art review on phosphate removal from water by biochars	CHEMICAL ENGINEERING JOURNAL			English	Review						Phosphate; Biochar; Adsorption; Water treatment; Adsorption mechanism	AQUEOUS-SOLUTION; MAGNETIC BIOCHAR; PYROLYSIS TEMPERATURE; MARINE MACROALGAE; ADSORPTION CHARACTERISTICS; ELECTRO-MODIFICATION; AMMONIUM ADSORPTION; PHOSPHORUS RECOVERY; SOYBEAN STOVER; PEANUT SHELL	In the last decade, biochar (BC) has attracted significant attention for the removal of pollutants from aqueous solutions. Biochar exhibits many distinctive characteristics that make it an attractive adsorbent due to its availability, low manufacturing cost and compelling surface properties. This review presents a comprehensive summary of BC's application in phosphate remediation. Adsorption isot…	[Almanassra, Ismail W.; Mckay, Gordon; Al-Ansari, Tareq] Hamad Bin Khalifa Univ, Qatar Fdn, Coll Sci & Engn, Div Sustainable Dev, Doha, Qatar; [Kochkodan, Viktor] Hamad Bin Khalifa Univ, Qatar Fdn, Qatar Environm & Energy Res Inst, POB 5825, Doha, Qatar; [Atieh, Muataz Ali] Univ Sharjah, Coll Engn, POB 27272, Sharjah, U Arab Emirates; [Atieh, Muataz Ali] Univ Sharjah, Res Inst Sci & Engn, Desalin…	Qatar Foundation (QF); Hamad Bin Khalifa University-Qatar; Qatar Foundation (QF); Hamad Bin Khalifa University-Qatar; Qatar Environment & Energy Research Institute; University of Sharjah; University of Sharjah; Qatar Foundation (QF); Hamad Bin Khalifa University-Qatar	Mckay, G; Al-Ansari, T (autor correspondente), POB 34110, Doha, Qatar.	gmckay@hbku.edu.qa; talansari@hbku.edu.qa		Al-Ansari, Tareq/0000-0002-2932-8240	Hamad Bin Khalifa University (HBKU); Qatar National Library	Hamad Bin Khalifa University (HBKU); Qatar National Library(Qatar National Research Fund (QNRF))	The authors would like to acknowledge Hamad Bin Khalifa University (HBKU, a member of Qatar Foundation) for supporting this research. Open Access funding provided by the Qatar National Library.		151	80	81	88	340	ELSEVIER SCIENCE SA	LAUSANNE	PO BOX 564, 1001 LAUSANNE, SWITZERLAND	1385-8947	1873-3212		CHEM ENG J	Chem. Eng. J.	APR 1	2021	409
J	Pan, ZQ; Huang, HJ; Zhou, CF; Xiao, XF; He, XW; Lai, FY; Xiong, JB				Pan, Zi-qian; Huang, Hua-jun; Zhou, Chun-fei; Xiao, Xiao-feng; He, Xiao-wu; Lai, Fa-ying; Xiong, Jiang-bo			Highly efficient conversion of camphor tree sawdust into bio-oil and biochar products by liquefaction in ethanol-water cosolvent	JOURNAL OF ANALYTICAL AND APPLIED PYROLYSIS			English	Article						Camphor tree sawdust; Liquefaction; Ethanol-water cosolvent; Bio-oil; Biochar	MACROALGAE SACCHARINA-JAPONICA; HOT-COMPRESSED WATER; HYDROTHERMAL LIQUEFACTION; SEWAGE-SLUDGE; THERMOCHEMICAL LIQUEFACTION; SUPERCRITICAL ETHANOL; WOODY BIOMASS; LIGNOCELLULOSIC BIOMASS; HYDRO-LIQUEFACTION; RICE HUSK	The liquefaction of camphor tree sawdust (CTS) in ethanol-water cosolvent is preliminarily explored in this study. Remarkably, efficient conversion of CTS is achieved as a result of the synergetic effects between ethanol and water during liquefaction process. The liquefaction of CTS in isometric ethanol-water cosolvent at 280 degrees C for 30 min results in higher conversion rate (98.4 wt.%), bio…	[Pan, Zi-qian; Huang, Hua-jun; Xiao, Xiao-feng; He, Xiao-wu; Lai, Fa-ying; Xiong, Jiang-bo] Jiangxi Agr Univ, Sch Land Resources & Environm, Key Lab Agr Resource & Ecol Poyang Lake Basin Jia, Nanchang 330045, Jiangxi, Peoples R China; [Zhou, Chun-fei] Jiangxi Agr Univ, Sch Gardening & Landscape Design, Nanchang 330045, Jiangxi, Peoples R China	Jiangxi Agricultural University; Jiangxi Agricultural University	Huang, HJ; Lai, FY (autor correspondente), Jiangxi Agr Univ, Sch Land Resources & Environm, Nanchang 330045, Jiangxi, Peoples R China.	huanghuajun2004@126.com; laifyjx@163.com	Huang, Hua-jun/E-4960-2013	Huang, Hua-jun/0000-0002-4104-9471	National Natural Science Foundation of China [21707056]; Natural Science Foundation of Jiangxi Province, China [20151BAB213024, 20142BBF60003]; Scientific Research Fund of Jiangxi Provincial Education Department [GJJ14302]	National Natural Science Foundation of China(National Natural Science Foundation of China (NSFC)); Natural Science Foundation of Jiangxi Province, China(Natural Science Foundation of Jiangxi Province); Scientific Research Fund of Jiangxi Provincial Education Department	This work was supported by the National Natural Science Foundation of China [No. 21707056]; the Natural Science Foundation of Jiangxi Province, China [No. 20151BAB213024 and No. 20142BBF60003]; and the Scientific Research Fund of Jiangxi Provincial Education Department [GJJ14302].		65	24	26	5	27	ELSEVIER	AMSTERDAM	RADARWEG 29, 1043 NX AMSTERDAM, NETHERLANDS	0165-2370	1873-250X		J ANAL APPL PYROL	J. Anal. Appl. Pyrolysis	NOV	2018	136
J	Liggan, LM; Martone, PT				Liggan, Lauran M.; Martone, Patrick T.			Gas Composition of Developing Pneumatocysts in Bull KelpNereocystis luetkeana(Phaeophyceae)(1)	JOURNAL OF PHYCOLOGY			English	Article						buoyancy; carbon dioxide; carbon monoxide; development; gas bladder; macroalgae; oxygen; photosynthesis; physiology; respiration	CARBON-MONOXIDE PRODUCTION; MARINE-ALGAE; BROWN ALGA; BUOYANCY; OXIDATION; PRESSURE; FIELD; FORM	The subtidal kelpNereocystis luetkeana(hereafterNereocystis) maintains an upright stature by producing a single gas-filled float (pneumatocyst) that provides buoyancy. The ability ofNereocystispneumatocysts to inflate with gas underwater is peculiar, and the gas composition of pneumatocysts has been the topic of several studies over the last 100 years. Past studies of pneumatocyst gases only exam…	[Liggan, Lauran M.; Martone, Patrick T.] Univ British Columbia, Dept Bot, 3529-6270 Univ Blvd, Vancouver, BC V6T 1Z4, Canada; [Liggan, Lauran M.; Martone, Patrick T.] Univ British Columbia, Biodivers Res Ctr, 3529-6270 Univ Blvd, Vancouver, BC V6T 1Z4, Canada	University of British Columbia; University of British Columbia	Liggan, LM (autor correspondente), Univ British Columbia, Dept Bot, 3529-6270 Univ Blvd, Vancouver, BC V6T 1Z4, Canada.	liggan.l@gmail.com		Liggan, Lauran/0000-0002-0404-388X	NSERC Discovery Grant	NSERC Discovery Grant(Natural Sciences and Engineering Research Council of Canada (NSERC))	This study benefited from the field support of Meagan Abele and Bartlomiej Radziej. All research funds were provided by an NSERC Discovery Grant awarded to PTM.		29	1	1	0	8	WILEY	HOBOKEN	111 RIVER ST, HOBOKEN 07030-5774, NJ USA	0022-3646	1529-8817		J PHYCOL	J. Phycol.	OCT	2020	56	5
J	Hu, YM; Xie, KH; Wang, HW; Yuan, CA; Cao, B; Qian, LL; Wang, S; Zafar, FF; Ding, K; Wang, Q				Hu, Yamin; Xie, Kaihan; Wang, Haiwen; Yuan, Chuan; Cao, Bin; Qian, Lili; Wang, Shuang; Zafar, Fatemeh Fazeli; Ding, Kuan; Wang, Qian			Preparation and property of N-doped porous carbon material by one-step pyrolysis of protein-rich algal biomass	JOURNAL OF ANALYTICAL AND APPLIED PYROLYSIS			English	Article						N-doped porous carbon; one-step pyrolysis; algal biomass	METAL-FREE CATALYST; HIGH-PERFORMANCE; NITROGEN; WASTE; NANOSHEETS; OXYGEN	The N-doped porous carbon materials were prepared by one-step pyrolysis of protein-rich algal biomass served as the carbon and nitrogen source. This study investigated the effect of different pyrolysis temperatures at 600, 700 and 800 degrees C, the presence of different activating agents (KOH, ZnCl2) and different impregnation ratios of activator and raw material (1, 2 and 3) on the N-doped poro…	[Hu, Yamin; Xie, Kaihan; Wang, Haiwen; Qian, Lili; Wang, Shuang; Zafar, Fatemeh Fazeli; Wang, Qian] Jiangsu Univ, Sch Energy & Power Engn, 301 Xuefu Rd, Zhenjiang 212013, Jiangsu, Peoples R China; [Yuan, Chuan] Jiangsu Univ, Sch Agr Engn, Zhenjiang 212013, Jiangsu, Peoples R China; [Cao, Bin] Jiangsu Univ, Res Ctr Fluid Machinery Engn & Technol, Zhenjiang 212013, Jiangsu, Peoples R China; [Ding, …	Jiangsu University; Jiangsu University; Jiangsu University; Nanjing Forestry University	Wang, S (autor correspondente), Jiangsu Univ, Sch Energy & Power Engn, 301 Xuefu Rd, Zhenjiang 212013, Jiangsu, Peoples R China.	ymin@ujs.edu.cn; alexjuven@ujs.edu.cn	Cao, Bin/HGV-2525-2022; 钱, 钱丽丽/GWV-8162-2022	Cao, Bin/0000-0002-0120-086X;	Natural Science Foundation of Jiangsu Province [BK20200894]; 333 Project in Jiangsu Province [BRA2019277]	Natural Science Foundation of Jiangsu Province(Natural Science Foundation of Jiangsu Province); 333 Project in Jiangsu Province	This work was supported by the Natural Science Foundation of Jiangsu Province (BK20200894) ; The333 Projectin Jiangsu Province (BRA2019277) ; Key Laboratory of Renewable Energy, Chinese Academy		43	11	12	18	71	ELSEVIER	AMSTERDAM	RADARWEG 29, 1043 NX AMSTERDAM, NETHERLANDS	0165-2370	1873-250X		J ANAL APPL PYROL	J. Anal. Appl. Pyrolysis	AUG	2021	157
J	Wang, CS; Liu, TZ				Wang, Changshui; Liu, Tingzhi			Nori-based N, O, S, Cl co-doped carbon materials by chemical activation of ZnCl2 for supercapacitor	JOURNAL OF ALLOYS AND COMPOUNDS			English	Article						Porous carbon; Supercapacitor; Biomass; Nori; ZnCl2 activation	HIGH-PERFORMANCE SUPERCAPACITORS; HIERARCHICAL POROUS CARBON; DOUBLE-LAYER CAPACITORS; ENERGY-STORAGE; MESOPOROUS CARBONS; ELECTRODES; BIOMASS; MONOLITH; SUPERIOR; POLYPYRROLE	Plant biomass has gained much attention as raw materials for preparing porous carbon materials used in supercapacitors. In this paper, nori-based N, O, S, Cl co-doped carbon materials are prepared by a method of direct ZnCl2 activation in high carbon yields over 30%. The prepared carbons are systematically characterized by N-2 adsorption/desorption, scanning electron microscopy, transmission elec…	[Wang, Changshui; Liu, Tingzhi] Tianjin Univ Sci & Technol, Coll Papermaking Sci & Technol, Tianjin Key Lab Pulp & Paper, Tianjin 300457, Peoples R China	Tianjin University Science & Technology	Liu, TZ (autor correspondente), Tianjin Univ Sci & Technol, Coll Papermaking Sci & Technol, Tianjin Key Lab Pulp & Paper, Tianjin 300457, Peoples R China.	liutz@tust.edu.cn	liu, ting/GZM-3326-2022		Tianjin Research Program of Application Foundation and Advanced Technology [14JCZDJC40500]	Tianjin Research Program of Application Foundation and Advanced Technology	This work was financially supported by Tianjin Research Program of Application Foundation and Advanced Technology (14JCZDJC40500).		54	76	80	7	307	ELSEVIER SCIENCE SA	LAUSANNE	PO BOX 564, 1001 LAUSANNE, SWITZERLAND	0925-8388	1873-4669		J ALLOY COMPD	J. Alloy. Compd.	MAR 5	2017	696
J	Saha, M; Rempt, M; Grosser, K; Pohnert, G; Weinberger, F				Saha, M.; Rempt, M.; Grosser, K.; Pohnert, G.; Weinberger, F.			Surface-associated fucoxanthin mediates settlement of bacterial epiphytes on the rockweed Fucus vesiculosus	BIOFOULING			English	Article						chemical defence; Fucus; fucoxanthin; epibiotic bacteria; anti-bacterial activity; fouling modulation	CHEMICAL DEFENSE; NATURAL-PRODUCTS; LARVAL SETTLEMENT; MARINE BACTERIUM; INHIBITION; ECOLOGY; COLONIZATION; EPIBIOSIS; MICROORGANISMS; RESISTANCE	The chemical defence against microfouling in the brown seaweed Fucus vesiculosus was investigated and an inhibitor of bacterial settlement was isolated by bioassay-guided fractionation of non-polar surface extracts. UV-vis and mass spectrometry were used to identify the compound as the carotenoid fucoxanthin. The metabolite was tested at the natural concentration (in a surface volume based assay)…	[Saha, M.; Weinberger, F.] IFM GEOMAR, Leibniz Inst Meereswissensch, D-24105 Kiel, Germany; [Rempt, M.; Grosser, K.; Pohnert, G.] Univ Jena, D-07743 Jena, Germany	Helmholtz Association; GEOMAR Helmholtz Center for Ocean Research Kiel; Friedrich Schiller University of Jena	Saha, M (autor correspondente), IFM GEOMAR, Leibniz Inst Meereswissensch, Dusternbrookerweg 20, D-24105 Kiel, Germany.	sahamahasweta@gmail.com	Pohnert, Georg/D-3721-2013; Weinberger, Florian/O-5554-2015; Saha, Mahasweta/K-4867-2014	Pohnert, Georg/0000-0003-2351-6336; Weinberger, Florian/0000-0003-3366-6880; Saha, Mahasweta/0000-0001-9308-1054	German academic exchange service (DAAD) [A077 1469]; DFG [PO 628/5-1]; IMPRS; Volkswagen Foundation	German academic exchange service (DAAD)(Deutscher Akademischer Austausch Dienst (DAAD)); DFG(German Research Foundation (DFG)); IMPRS; Volkswagen Foundation(Volkswagen)	This study was supported by a PhD scholarship (A077 1469) to M. Saha from the German academic exchange service (DAAD). M. Rempt, K. Grosser and G. Pohnert acknowledge the DFG (PO 628/5-1), the IMPRS and the Volkswagen Foundation for financial support. The authors are most grateful to five anonymous referees whose comments improved an earlier version of the manuscript substantially.		53	66	66	2	61	TAYLOR & FRANCIS LTD	ABINGDON	2-4 PARK SQUARE, MILTON PARK, ABINGDON OR14 4RN, OXON, ENGLAND	0892-7014	1029-2454		BIOFOULING	Biofouling		2011	27	4
J	Yao, XW; Xu, KL; Li, Y				Yao, Xiwen; Xu, Kaili; Li, Yang			Physicochemical Properties and Possible Applications of Waste Corncob Fly Ash from Biomass Gasification Industries of China	BIORESOURCES			English	Article						Biomass; Corncob ash; Gasification; Ash characteristics; Applications	CARBON RESIDUE; GAS-PHASE; PYROLYSIS; COMBUSTION; BEHAVIOR; FUSION; TRANSFORMATION; KINETICS; BIOCHAR; SEAWEED	As a by-product generated from the processing of corn, the production in China of corncob (CC) is abundant, with up to 3.87 million tons per year. The biomass gasification industries make use of the CC residue as feedstock, but large volumes of generated corncob ash (CCA) requires daily disposal. In this study, CCA was characterized by laser particle size analyzer (LPSA), X-ray fluorescence (XRF)…	[Yao, Xiwen; Xu, Kaili; Li, Yang] Northeastern Univ, Sch Resources & Civil Engn, Shenyang 110819, Peoples R China	Northeastern University - China	Xu, KL (autor correspondente), Northeastern Univ, Sch Resources & Civil Engn, Shenyang 110819, Peoples R China.	kaili_xu@aliyun.com			National Natural Science Foundation of Liaoning Province [2013020137]; Rural Energy Comprehensive Construction Found of the ministry of agriculture of China [2015-36]	National Natural Science Foundation of Liaoning Province; Rural Energy Comprehensive Construction Found of the ministry of agriculture of China	The authors are grateful for the support of National Natural Science Foundation of Liaoning Province (Grant No. 2013020137) and Rural Energy Comprehensive Construction Found of the ministry of agriculture of China (Grant No. 2015-36).		31	24	25	1	27	NORTH CAROLINA STATE UNIV DEPT WOOD & PAPER SCI	RALEIGH	CAMPUS BOX 8005, RALEIGH, NC 27695-8005 USA	1930-2126			BIORESOURCES	BioResources	MAY	2016	11	2
J	Xue, CF; Wei, YY; Huang, RC; Zhao, W; Wu, T; Li, XH; Liu, G; Hao, XG				Xue, Chun-Feng; Wei, Yue-Yue; Huang, Rui-Chao; Zhao, Wei; Wu, Teng; Li, Xiao-Hong; Liu, Gang; Hao, Xiao-Gang			Magnesium oxide scaffolded preparation of N, O self-doped biochar with super-hydrophilic surface for aqueous supercapacitor with desired energy density	JOURNAL OF ENERGY STORAGE			English	Article						Super-hydrophilicity; Self-doped; Flammulina velutipes; Energy density; Supercapacitor	POROUS CARBON; HIGH-CAPACITANCE; NITROGEN; BIOMASS; NANOSHEETS; OXYGEN; PERFORMANCE; ACTIVATION; SEAWEED; GREEN	To assemble electrochemical supercapacitor with attractive energy density, heteroatoms self-doped biochar with hydrophilic surface and natural pore system is prepared by pyrolyzing Flammulina velutipes (FV) pickled with Mg (CH3COO)(2) for the first time. The resultant biochar FVB-2-900 displays a super hydrophilicity. It also shows specific surface area of 1174.2 m(2)center dot g(-1) and pore vol…	[Xue, Chun-Feng; Wei, Yue-Yue; Huang, Rui-Chao; Zhao, Wei; Wu, Teng; Liu, Gang; Hao, Xiao-Gang] Taiyuan Univ Technol, Coll Chem & Chem Engn, 79 Yingze West St, Taiyuan 030024, Shanxi, Peoples R China; [Li, Xiao-Hong] Taiyuan Univ Technol, State Key Lab Clean & Efficient Coal Utilizat, 79 Yingze West St, Taiyuan 030024, Shanxi, Peoples R China; [Li, Xiao-Hong] Taiyuan Univ Technol, Key Lab Coal Sc…	Taiyuan University of Technology; Taiyuan University of Technology; Taiyuan University of Technology	Xue, CF; Liu, G (autor correspondente), Taiyuan Univ Technol, Coll Chem & Chem Engn, 79 Yingze West St, Taiyuan 030024, Shanxi, Peoples R China.;Li, XH (autor correspondente), Taiyuan Univ Technol, State Key Lab Clean & Efficient Coal Utilizat, 79 Yingze West St, Taiyuan 030024, Shanxi, Peoples R China.;Li, XH (autor correspondente), Taiyuan Univ Technol, Key Lab Coal Sci & Technol, Minist Educ, …	cfxue@fudan.edu.cn; lixiaohong@tyut.edu.cn; liugang@tyut.edu.cn			National Key Research and Development Program of China [2017YFE0129200]; Natu-ral Science Foundation of Shanxi Province [201901D111083, 201801D121060]	National Key Research and Development Program of China; Natu-ral Science Foundation of Shanxi Province(Natural Science Foundation of Shanxi Province)	The authors thank the financial supports from National Key Research and Development Program of China (No. 2017YFE0129200) and Natu-ral Science Foundation of Shanxi Province (No. 201901D111083 and 201801D121060) .		43	2	2	16	23	ELSEVIER	AMSTERDAM	RADARWEG 29, 1043 NX AMSTERDAM, NETHERLANDS		2352-152X		J ENERGY STORAGE	J. Energy Storage	SEP	2022	53
J	Murphy, AE; Emery, KA; Anderson, IC; Pace, ML; Brush, MJ; Rheuban, JE				Murphy, Anna E.; Emery, Kyle A.; Anderson, Iris C.; Pace, Michael L.; Brush, Mark J.; Rheuban, Jennie E.			Quantifying the Effects of Commercial Clam Aquaculture on C and N Cycling: an Integrated Ecosystem Approach	ESTUARIES AND COASTS			English	Article						Clam; Aquaculture; Nitrogen; Carbon; Bivalve; Ecosystem budget	SUSPENSION-FEEDING BIVALVES; NUTRIENT REDUCTION MEASURE; BALTIC SEA CONSIDERATION; SHELLFISH AQUACULTURE; MERCENARIA-MERCENARIA; WATER-QUALITY; HARD CLAM; PHYTOPLANKTON BIOMASS; BENTHIC RESPIRATION; NITROGEN DYNAMICS	Increased interest in using bivalve cultivation to mitigate eutrophication requires a comprehensive understanding of the net carbon (C) and nitrogen (N) budgets associated with cultivation on an ecosystem scale. This study quantified C and N processes related to clam (Mercenaria mercenaria) aquaculture in a shallow coastal environment (Cherrystone Inlet, VA) where the industry has rapidly increas…	[Murphy, Anna E.; Anderson, Iris C.; Brush, Mark J.] Virginia Inst Marine Sci, Coll William & Mary, Gloucester Point, VA 23062 USA; [Emery, Kyle A.] Univ Calif Santa Barbara, Inst Marine Sci, Santa Barbara, CA 93106 USA; [Emery, Kyle A.; Pace, Michael L.] Univ Virginia, Dept Environm Sci, Clark Hall, Charlottesville, VA 22903 USA; [Rheuban, Jennie E.] Woods Hole Oceanog Inst, Dept Marine Chem & G…	William & Mary; Virginia Institute of Marine Science; University of California System; University of California Santa Barbara; University of Virginia; Woods Hole Oceanographic Institution	Murphy, AE (autor correspondente), Virginia Inst Marine Sci, Coll William & Mary, Gloucester Point, VA 23062 USA.	annie@vims.edu		Murphy, Anna/0000-0002-4904-769X; Pace, Michael/0000-0001-5945-6131; Emery, Kyle/0000-0003-0536-317X	Virginia Sea Grant [NA10OAR4170085, R/71515 W, R/715168]; NSF GK12 Fellowship [DGE-0840804]; Strategic Environmental Research and Development Program - Defense Coastal/Estuarine Research Program Project [SI-1413]; NSF Virginia Coast Reserve LTER Project [DEB 0080381, DEB 0621014]; Directorate For Geosciences; Division Of Ocean Sciences [1233327, 1233372] Funding Source: National Science Foundatio…	Virginia Sea Grant; NSF GK12 Fellowship; Strategic Environmental Research and Development Program - Defense Coastal/Estuarine Research Program Project; NSF Virginia Coast Reserve LTER Project; Directorate For Geosciences; Division Of Ocean Sciences(National Science Foundation (NSF)NSF - Directorate for Geosciences (GEO)); Directorate For Geosciences; Division Of Ocean Sciences(National Science Fo…	We are grateful to the aquaculturists for providing access to their farms as well as information regarding harvest and cultivation practices. Thank you to Willy Reay for providing historical light attenuation data and Michael Kuschner for modeling the system. Feedback from Mark Luckenbach, Liz Canuel, Anne Giblin, and Lisa Kellogg greatly improved this manuscript. This work was supported by Virgi…		102	11	11	4	73	SPRINGER	NEW YORK	233 SPRING ST, NEW YORK, NY 10013 USA	1559-2723	1559-2731		ESTUAR COAST	Estuaries Coasts	NOV	2016	39	6
J	Mu, L; Wang, RY; Xie, PW; Li, YL; Huang, XK; Yin, HC; Dong, M				Mu, Lin; Wang, Ranyu; Xie, Pengwei; Li, Yonglin; Huang, Xiankun; Yin, Hongchao; Dong, Ming			Comparative investigation on the pyrolysis of crop, woody, and herbaceous biomass: Pyrolytic products, structural characteristics, and CO2 gasification	FUEL			English	Article						Biomass resources; Pyrolysis; Char characterization; Structural characteristics; CO2 gasification	RICE HUSK; BIO-COKE; CHAR; COAL; HEMICELLULOSE; EVOLUTION; CELLULOSE; MECHANISM; SEAWEED; WASTE	Pyrolysis and gasification are efficient clean energy conversion technologies used in energy research. Clean utilization of biomass energy can effectively alleviate severe energy challenges in the world. In this study, wheat straw, peach wood, and bamboo were pyrolyzed in a quartz tube furnace, and the pyrolysis gas production and physical and chemical properties of the char products were analyze…	[Mu, Lin; Wang, Ranyu; Xie, Pengwei; Li, Yonglin; Huang, Xiankun; Yin, Hongchao; Dong, Ming] Dalian Univ Technol, Sch Energy & Power Engn, Dalian 116024, Peoples R China; [Mu, Lin; Wang, Ranyu; Xie, Pengwei; Li, Yonglin; Huang, Xiankun; Yin, Hongchao; Dong, Ming] Minist Educ, Key Lab Ocean Energy Utilizat & Energy Conservat, Dalian 116024, Peoples R China	Dalian University of Technology	Mu, L (autor correspondente), Dalian Univ Technol, Sch Energy & Power Engn, Dalian 116024, Peoples R China.	l.mu@dlut.edu.cn			National Natural Science Foundation of China; [52176179]	National Natural Science Foundation of China(National Natural Science Foundation of China (NSFC));	Acknowledgments This work was supported by the National Natural Science Foundation of China (No.: 52176179) .		57	0	0	25	25	ELSEVIER SCI LTD	OXFORD	THE BOULEVARD, LANGFORD LANE, KIDLINGTON, OXFORD OX5 1GB, OXON, ENGLAND	0016-2361	1873-7153		FUEL	Fuel	MAR 1	2023	335
J	Ramli, NM; Verreth, JAJ; Yusoff, FM; Nurulhuda, K; Nagao, N; Verdegem, MCJ				Ramli, Norulhuda Mohamed; Verreth, J. A. J.; Yusoff, Fatimah M.; Nurulhuda, K.; Nagao, N.; Verdegem, Marc C. J.			Integration of Algae to Improve Nitrogenous Waste Management in Recirculating Aquaculture Systems: A Review	FRONTIERS IN BIOENGINEERING AND BIOTECHNOLOGY			English	Review						algal cultivation; nitrogen; recirculating aquaculture system; ammonia; nitrate; removal rates; HRT	HYDRAULIC RETENTION TIME; WATER-QUALITY; SUSTAINABLE AQUACULTURE; SEAWEED BIOFILTRATION; INDIGENOUS MICROALGAE; MARICULTURE EFFLUENTS; PLANKTON COMMUNITY; SUBSTRATE ADDITION; TURF SCRUBBER; ULVA-LACTUCA	This review investigates the performance and the feasibility of the integration of an algal reactor in recirculating aquaculture systems (RAS). The number of studies related to this topic is limited, despite the apparent benefit of algae that can assimilate part of the inorganic waste in RAS. We identified two major challenges related to algal integration in RAS: first, the practical feasibility …	[Ramli, Norulhuda Mohamed; Verreth, J. A. J.; Verdegem, Marc C. J.] Wageningen Univ & Res, Aquaculture & Fisheries Grp, Wageningen, Netherlands; [Ramli, Norulhuda Mohamed; Nurulhuda, K.] Univ Putra Malaysia, Dept Biol & Agr Engn, Fac Engn, Serdang, Malaysia; [Yusoff, Fatimah M.] Univ Putra Malaysia, Int Inst Aquaculture & Aquat Sci, Port Dickson, Malaysia; [Yusoff, Fatimah M.] Univ Putra Malaysia…	Wageningen University & Research; Universiti Putra Malaysia; Universiti Putra Malaysia; Universiti Putra Malaysia	Ramli, NM (autor correspondente), Wageningen Univ & Res, Aquaculture & Fisheries Grp, Wageningen, Netherlands.;Ramli, NM (autor correspondente), Univ Putra Malaysia, Dept Biol & Agr Engn, Fac Engn, Serdang, Malaysia.	m_nurulhuda@upm.edu.my	Yusoff, Fatimah M/N-7065-2018	Yusoff, Fatimah M/0000-0003-4438-9065; , K. Nurulhuda/0000-0002-0413-6402	Ministry of Higher Education, Malaysia (Skim Latihan Akademik IPTA); Universiti Putra Malaysia; International Foundation for Science [A/5348-1]; SATREPS-COSMOS Project [JPMJSA1509]; Ministry of Higher Education Malaysia	Ministry of Higher Education, Malaysia (Skim Latihan Akademik IPTA); Universiti Putra Malaysia; International Foundation for Science(International Foundation for Science); SATREPS-COSMOS Project; Ministry of Higher Education Malaysia(Ministry of Education, Malaysia)	This work was supported by the Ministry of Higher Education, Malaysia (Skim Latihan Akademik IPTA), Universiti Putra Malaysia, International Foundation for Science grant number A/5348-1 and SATREPS-COSMOS Project No. JPMJSA1509 and the matching fund from the Ministry of Higher Education Malaysia.		137	8	8	18	92	FRONTIERS MEDIA SA	LAUSANNE	AVENUE DU TRIBUNAL FEDERAL 34, LAUSANNE, CH-1015, SWITZERLAND	2296-4185			FRONT BIOENG BIOTECH	Front. Bioeng. Biotechnol.	SEP 4	2020	8
J	Lees, LE; Krueger-Hadfield, SA; Clark, AJ; Duermit, EA; Sotka, EE; Murren, CJ				Lees, Lauren E.; Krueger-Hadfield, Stacy A.; Clark, Andrew J.; Duermit, Elizabeth A.; Sotka, Erik E.; Murren, Courtney J.			Nonnative Gracilaria vermiculophylla tetrasporophytes are more difficult to debranch and are less nutritious than gametophytes	JOURNAL OF PHYCOLOGY			English	Article						asexual reproduction; biomechanics; ecological differences; gametophyte; life cycle evolution; tetrasporophyte	CHONDRUS-CRISPUS RHODOPHYTA; LIFE-HISTORY PHASES; PTERYGOPHORA-CALIFORNICA; MECHANICAL ADAPTATIONS; ENVIRONMENTAL-STRESS; SEXUAL REPRODUCTION; ECOSYSTEM ENGINEER; VEGETATIVE STAGES; GENETIC-STRUCTURE; DIPLOID PHASES	Theory predicts that the maintenance of haplodiplontic life cycles requires ecological differences between the haploid gametophytes and diploid sporophytes, yet evidence of such differences remain scarce. The haplodiplontic red seaweed Gracilaria vermiculophylla has invaded the temperate estuaries of the Northern Hemisphere, where it commonly modifies detrital and trophic pathways. In native popu…	[Lees, Lauren E.; Krueger-Hadfield, Stacy A.; Duermit, Elizabeth A.; Sotka, Erik E.] Coll Charleston, Grice Marine Lab, 205 Ft Johnson Rd, Charleston, SC 29414 USA; [Lees, Lauren E.; Krueger-Hadfield, Stacy A.; Clark, Andrew J.; Duermit, Elizabeth A.; Sotka, Erik E.; Murren, Courtney J.] Coll Charleston, Dept Biol, 66 George St, Charleston, SC 29424 USA; [Krueger-Hadfield, Stacy A.] Univ Alabama …	College of Charleston; College of Charleston; University of Alabama System; University of Alabama Birmingham	Krueger-Hadfield, SA (autor correspondente), Coll Charleston, Grice Marine Lab, 205 Ft Johnson Rd, Charleston, SC 29414 USA.;Krueger-Hadfield, SA (autor correspondente), Coll Charleston, Dept Biol, 66 George St, Charleston, SC 29424 USA.;Krueger-Hadfield, SA (autor correspondente), Univ Alabama Birmingham, Dept Biol, Birmingham, AL 35924 USA.	sakh@uab.edu	Krueger-Hadfield, Stacy/AAT-4112-2021	Krueger-Hadfield, Stacy/0000-0002-7324-7448; Duermit Moreau, Elizabeth/0000-0003-3363-5670	University of Alabama at Birmingham; NSF [BIO-OCE 1357386]	University of Alabama at Birmingham; NSF(National Science Foundation (NSF))	Thank you to T. Krueger for help with 2015 sample collection; B. Flanagan for help with DNA extractions; L. Burnett and K. Burnett for lab space for DNA extractions; T. Greig at the NOAA Center for Coastal Environmental Health and Biomolecular Research and M. Crowley and C. Cox at the Heflin Center Genomics Core at the University of Alabama at Birmingham for use of capillary sequencers; C. Kohler…		88	13	13	0	11	WILEY	HOBOKEN	111 RIVER ST, HOBOKEN 07030-5774, NJ USA	0022-3646	1529-8817		J PHYCOL	J. Phycol.	AUG	2018	54	4
J	Narvarte, BCV; Genovia, TGT; Hinaloc, LAR; Roleda, MY				Narvarte, Bienson Ceasar V.; Genovia, Tom Gerald T.; Hinaloc, Lourie Ann R.; Roleda, Michael Y.			Growth, nitrate uptake kinetics, and biofiltration potential of eucheumatoids with different thallus morphologies	JOURNAL OF PHYCOLOGY			English	Article						Eucheuma denticulatum; IMTA; Kappaphycus alvarezii; Michaelis-Menten; surface area to volume ratio	ALVAREZII DOTY DOTY; KAPPAPHYCUS-ALVAREZII; INORGANIC NITROGEN; NUTRIENT PHYSIOLOGY; CHONDRUS-CRISPUS; AMMONIUM UPTAKE; IN-SITU; RHODOPHYTA; SEAWEED; GIGARTINALES	The declining production of commercially important eucheumatoids related to serious problems, like increasing susceptibility to ice-ice disease and epiphytism, may be ameliorated by nutrition. This ushered an increasing interest in incorporating seaweeds into an integrated multi-trophic aquaculture (IMTA) setup to take up excess inorganic nutrients produced by fish farms for their nourishment. In…	[Narvarte, Bienson Ceasar V.; Genovia, Tom Gerald T.; Hinaloc, Lourie Ann R.; Roleda, Michael Y.] Univ Philippines, Coll Sci, Inst Marine Sci, Algal Ecophysiol Lab,AlgaE Lab, Quezon City 1101, Philippines	University of the Philippines System; University of the Philippines Diliman	Narvarte, BCV; Roleda, MY (autor correspondente), Univ Philippines, Coll Sci, Inst Marine Sci, Algal Ecophysiol Lab,AlgaE Lab, Quezon City 1101, Philippines.	bnarvarte@msi.upd.edu.ph; myroleda@up.edu.ph		Hinaloc, Lourie Ann/0000-0002-7736-9485; Narvarte, Bienson Ceasar/0000-0002-6173-3756	UP System Balik PhD Program [OVPAA-BPhD-2019-06]; UPMSI inhouse research grant; Department of Science and Technology (DOST) Balik Scientist Program (BSP) fellowship; UKRI GCRF Global Seaweed STAR programme [GSS/RF/047]	UP System Balik PhD Program; UPMSI inhouse research grant; Department of Science and Technology (DOST) Balik Scientist Program (BSP) fellowship; UKRI GCRF Global Seaweed STAR programme(UK Research & Innovation (UKRI))	This is contribution no. 487 from the Marine Science Institute, University of the Philippines (UPMSI), Diliman. We, the authors, would like to thank the Bolinao Marine Laboratory (BML) and the Marine Biogeochemistry Laboratory of UP-MSI for providing a venue to conduct our study. We are also thankful to Guillermo Valenzuela and Jerry Arboleda for maintaining our cultures at the BML hatchery. MYR …		65	3	3	1	8	WILEY	HOBOKEN	111 RIVER ST, HOBOKEN 07030-5774, NJ USA	0022-3646	1529-8817		J PHYCOL	J. Phycol.	FEB	2022	58	1
J	Atkinson, MJ; Barnett, H; Aceves, H; Langdon, C; Carpenter, SJ; McConnaughey, T; Hochberg, E; Smith, M; Marino, BDV				Atkinson, MJ; Barnett, H; Aceves, H; Langdon, C; Carpenter, SJ; McConnaughey, T; Hochberg, E; Smith, M; Marino, BDV			The Biosphere 2 coral reef biome	ECOLOGICAL ENGINEERING			English	Article						Biosphere 2; coral reef biome; mesocosm research	PHOSPHORUS; LIMITATION; ECOSYSTEM	The Biosphere 2 coral reef biome is a large tank of living coral reef organisms (water volume of 2650 m(3), water surface area of 711 m(2) and 590 m(2) of reef benthos). The water of the biome is characteristically very low in dissolved nutrients and phytoplankton. The present community of organisms is largely comprised of macroalgae, including 11 genera of green algae, eight genera of red algae,…	Hawaii Inst Marine Biol, Kaneohe, HI 96744 USA; Columbia Univ, Biosphere Ctr 2, Oracle, AZ 85623 USA; Lamont Doherty Earth Observ, Dept Marine Biol, Palisades, NY 10964 USA; Univ Texas, Dept Geosci, Richardson, TX 75083 USA; Harvard Univ, Dept Earth & Planetary Sci, Cambridge, MA 02138 USA	Columbia University; Columbia University; University of Texas System; University of Texas Dallas; Harvard University	Atkinson, MJ (autor correspondente), Hawaii Inst Marine Biol, POB 1346, Kaneohe, HI 96744 USA.		Marino, Bruno D.V./M-4650-2019; Langdon, Chris/A-1543-2016	Marino, Bruno D.V./0000-0001-9429-9610; Langdon, Chris/0000-0002-3043-3806; Hochberg, Eric/0000-0001-5400-9252					24	30	30	0	27	ELSEVIER	AMSTERDAM	RADARWEG 29, 1043 NX AMSTERDAM, NETHERLANDS	0925-8574	1872-6992		ECOL ENG	Ecol. Eng.	JUN	1999	13	1-4
[truncated: 206 more columns]

## Sheet: after screening
Authors	Article Title	Journal	Abstract	Publication Year	DOI Link	Observations: y, for included; raw data not available; or No new data, review
Narvarte, BCV; Genovia, TGT; Hinaloc, LAR; Roleda, MY	Growth, nitrate uptake kinetics, and biofiltration potential of eucheumatoids with different thallus morphologies	JOURNAL OF PHYCOLOGY	The declining production of commercially important eucheumatoids related to serious problems, like increasing susceptibility to ice-ice disease and epiphytism, may be ameliorated by nutrition. This ushered an increasing interest in incorporating seaweeds into an integrated multi-trophic aquaculture (IMTA) setup to take up excess inorganic nutrients produced by fish farms for their nourishment. In…	2022	http://dx.doi.org/10.1111/jpy.13229	y
Douglas, EJ; Haggitt, TR; Rees, TAV	Supply- and demand-driven phosphate uptake and tissue phosphorus in temperate seaweeds	AQUATIC BIOLOGY	High in situ rates of phosphate uptake should coincide with high tissue phosphorus content and/or high growth rate and be either supply-driven (largely controlled by the phosphate concentration in the surrounding seawater) or demand-driven (largely dictated by the maximum uptake rate, V-max, and under the control of the organism). To test this hypothesis, 6 common New Zealand seaweed species (Cys…	2015	http://dx.doi.org/10.3354/ab00601	y
Rees, TAV	Scaling and transport kinetics in aquatic primary producers	MARINE ECOLOGY PROGRESS SERIES	Geometry, size and shape are fundamentally important features of living organisms. It was hypothesised that in aquatic primary producers differences in geometry, shape and density would affect the relationship between dry mass, surface area and volume and that scaling relationships between rates of nutrient uptake and dry mass would vary depending on transport kinetics and nutrient concentration.…	2014	http://dx.doi.org/10.3354/meps10883	y
de los Santos, CB; Perez-Llorens, JL; Vergara, JJ	Photosynthesis and growth in macroalgae: linking functional-form and power-scaling approaches	MARINE ECOLOGY PROGRESS SERIES	Grouping species into functional-form groups and measuring directly their surface area to volume ratio are 2 common approaches to forecast primary production of marine macroalgae. A link between the functional-form model (FFM) and the power-scaling approach (PSA) for a wide variety of marine macroalgae has been attempted for the first time in the present work. To test both approaches, thalli of 4…	2009	http://dx.doi.org/10.3354/meps07844	Raw data not available
Bracken, MES; Stachowicz, JJ	Top-down modification of bottom-up processes: selective grazing reduces macroalgal nitrogen uptake	MARINE ECOLOGY PROGRESS SERIES	Although nutrient availability and oceanographic context can influence top-down processes in intertidal communities, the reciprocal effects of consumers on bottom-up processes, such as nitrogen uptake by macroalgae, are less well-documented. We used a combination of field observations, mesocosm experiments, and laboratory nitrate-uptake measurements to evaluate the interaction between the kelp cr…	2007	http://dx.doi.org/10.3354/meps330075	y
Rees, TAV	Metabolic and ecological constraints imposed by similar rates of ammonium and nitrate uptake per unit surface area at low substrate concentrations in marine phytoplankton and macroalgae	JOURNAL OF PHYCOLOGY	Marine phytoplankton and macroalgae acquire important resources, such as inorganic nitrogen, from the surrounding seawater by uptake across their entire surface area. Rates of ammonium and nitrate uptake per unit surface area were remarkably similar for both marine phytoplankton and macroalgae at low external concentrations. At an external concentration of 1 mu M, the mean rate of nitrogen uptake…	2007	http://dx.doi.org/10.1111/j.1529-8817.2007.00321.x	No new data, review
Stewart, HL	Morphological variation and phenotypic plasticity of buoyancy in the macroalga Turbinaria ornata across a barrier reef	MARINE BIOLOGY	Many aspects of morphology of benthic algae (length, surface area-to-volume ratio, and blade undulation) are plastic traits that vary in response to physical factors (such as light or water flow environment). This study examines whether frond buoyancy is a plastic trait, and whether differences in morphology including buoyancy affect the potential persistence of macroalgae in habitats characteriz…	2006	http://dx.doi.org/10.1007/s00227-005-0186-z	Raw data not available
Rees, TAV	Safety factors and nutrient uptake by seaweeds	MARINE ECOLOGY PROGRESS SERIES	The differences in the kinetic characteristics of nutrient (nitrate, ammonium and phosphate) uptake by seaweeds are evaluated using published half-saturation constants (K-m), maximum rates of uptake (V-max) and calculated safety factors for nitrate, ammonium and phosphate uptake. The safety factor is the ratio of maximum nutrient uptake rate to uptake rate at maximum ambient concentration of nutr…	2003	http://dx.doi.org/10.3354/meps263029	y
Stewart, HL; Carpenter, RC	The effects of morphology and water flow on photosynthesis of marine macroalgae	ECOLOGY	We present observations and experimental results supporting the view that macroalgal morphology can represent a balance between maximizing photosynthetic ability and limiting susceptibility of the thallus to mechanical damage. The relationships among morphology, water flow, and photosynthesis were examined for five algal species representing three functional forms of marine macroalgae at Santa Ca…	2003	http://dx.doi.org/10.1890/02-0092	y
Hernandez, I; Andria, JR; Christmas, M; Whitton, BA	Testing the allometric scaling of alkaline phosphatase activity to surface/volume ratio in benthic marine macrophytes	JOURNAL OF EXPERIMENTAL MARINE BIOLOGY AND ECOLOGY	Alkaline phosphatase activity (APA), tissue P, N and C were determined for 23 species of benthic marine macrophytes (22 macroalgae, 1 seagrass). In addition, estimates of the surface area/volume ratio (SA:V) of these species were derived from experimental work and from the literature. The tissue nutrient content (especially P) does not explain differences in APA among the species of marine macrop…	1999	http://dx.doi.org/10.1016/S0022-0981(99)00070-2	y
Taylor, MW; Taylor, RB; Rees, TAV	Allometric evidence for the dominant role of surface cells in ammonium metabolism and photosynthesis in northeastern New Zealand seaweeds	MARINE ECOLOGY PROGRESS SERIES	Relationships between seaweed morphology and the metabolism of ammonium and carbon were examined for 9 seaweeds from northeastern New Zealand. Maximum rates of surge ammonium uptake and ammonium assimilation, in addition to the maximum ammonium storage pool, were strongly positively correlated with seaweed surface area:volume (SA:V) ratio when expressed per g dry weight, but were largely independ…	1999	http://dx.doi.org/10.3354/meps184073	y
Taylor, RB; Peek, JTA; Rees, TAV	Scaling of ammonium uptake by seaweeds to surface area : volume ratio: geographical variation and the role of uptake by passive diffusion	MARINE ECOLOGY PROGRESS SERIES	Rates of ammonium uptake per g dry weight for seaweeds from the Mokohinau Islands, northeastern New Zealand were much lower than published values for northern hemisphere (east coast of North America and Baltic Sea) seaweeds. For the New Zealand seaweeds, the rate of ammonium uptake expressed per cm(2) surface area was relatively constant (23.9 +/- 3.4 nmol cm(-2) h(-1)), irrespective of seaweed s…	1998	http://dx.doi.org/10.3354/meps169143	y
HEIN, M; PEDERSEN, MF; SANDJENSEN, K	SIZE-DEPENDENT NITROGEN UPTAKE IN MICRO- AND MACROALGAE	MARINE ECOLOGY PROGRESS SERIES	The role of algal size as a controlling factor for nitrogen uptake kinetics is examined by comparing published values of N uptake rate and half-saturation constants in micro- and macroalgae. The uptake kinetics differ substantially among algae very different in size. Microalgae take up nitrogen much faster per unit of biomass than macroalgae at both high and low substrate concentrations, and micr…	1995	http://dx.doi.org/10.3354/meps118247	y
ROSENBERG, G; RAMUS, J	UPTAKE OF INORGANIC NITROGEN AND SEAWEED SURFACE-AREA - VOLUME RATIOS	AQUATIC BOTANY		1984	http://dx.doi.org/10.1016/0304-3770(84)90008-1	y
INCL: Nielsen, S. L., & Jensen, K. S. (1990). Allometric settling of maximal photosynthetic growth rate to surface/volume ratio. Limnology and Oceanography, 35(1), 177-180.						y
INCL: Odum EP, Kuenzler EJ, Blunt SMX (1958) Uptake of P32 and primary productivity in marine benthic algae. Limnol Oceanogr 3:340–345						y
INCL: Gacia, E., Littler, M. M., & Littler, D. S. (1996). The relationships between morphology and photosynthetic parameters within the polymorphic genus Caulerpa. Journal of Experimental Marine Biology and Ecology, 204(1-2), 209-224.						y

## Sheet: Studies included
Authors	Article Title	Journal	Abstract	Publication Year	DOI Link	Included
Narvarte, BCV; Genovia, TGT; Hinaloc, LAR; Roleda, MY	Growth, nitrate uptake kinetics, and biofiltration potential of eucheumatoids with different thallus morphologies	JOURNAL OF PHYCOLOGY	The declining production of commercially important eucheumatoids related to serious problems, like increasing susceptibility to ice-ice disease and epiphytism, may be ameliorated by nutrition. This ushered an increasing interest in incorporating seaweeds into an integrated multi-trophic aquaculture (IMTA) setup to take up excess inorganic nutrients produced by fish farms for their nourishment. In…	2022	http://dx.doi.org/10.1111/jpy.13229	Y
Douglas, EJ; Haggitt, TR; Rees, TAV	Supply- and demand-driven phosphate uptake and tissue phosphorus in temperate seaweeds	AQUATIC BIOLOGY	High in situ rates of phosphate uptake should coincide with high tissue phosphorus content and/or high growth rate and be either supply-driven (largely controlled by the phosphate concentration in the surrounding seawater) or demand-driven (largely dictated by the maximum uptake rate, V-max, and under the control of the organism). To test this hypothesis, 6 common New Zealand seaweed species (Cys…	2015	http://dx.doi.org/10.3354/ab00601	Y
Rees, TAV	Scaling and transport kinetics in aquatic primary producers	MARINE ECOLOGY PROGRESS SERIES	Geometry, size and shape are fundamentally important features of living organisms. It was hypothesised that in aquatic primary producers differences in geometry, shape and density would affect the relationship between dry mass, surface area and volume and that scaling relationships between rates of nutrient uptake and dry mass would vary depending on transport kinetics and nutrient concentration.…	2014	http://dx.doi.org/10.3354/meps10883	Y
Bracken, MES; Stachowicz, JJ	Top-down modification of bottom-up processes: selective grazing reduces macroalgal nitrogen uptake	MARINE ECOLOGY PROGRESS SERIES	Although nutrient availability and oceanographic context can influence top-down processes in intertidal communities, the reciprocal effects of consumers on bottom-up processes, such as nitrogen uptake by macroalgae, are less well-documented. We used a combination of field observations, mesocosm experiments, and laboratory nitrate-uptake measurements to evaluate the interaction between the kelp cr…	2007	http://dx.doi.org/10.3354/meps330075	Y
Rees, TAV	Safety factors and nutrient uptake by seaweeds	MARINE ECOLOGY PROGRESS SERIES	The differences in the kinetic characteristics of nutrient (nitrate, ammonium and phosphate) uptake by seaweeds are evaluated using published half-saturation constants (K-m), maximum rates of uptake (V-max) and calculated safety factors for nitrate, ammonium and phosphate uptake. The safety factor is the ratio of maximum nutrient uptake rate to uptake rate at maximum ambient concentration of nutr…	2003	http://dx.doi.org/10.3354/meps263029	Y
Stewart, HL; Carpenter, RC	The effects of morphology and water flow on photosynthesis of marine macroalgae	ECOLOGY	We present observations and experimental results supporting the view that macroalgal morphology can represent a balance between maximizing photosynthetic ability and limiting susceptibility of the thallus to mechanical damage. The relationships among morphology, water flow, and photosynthesis were examined for five algal species representing three functional forms of marine macroalgae at Santa Ca…	2003	http://dx.doi.org/10.1890/02-0092	Y
Hernandez, I; Andria, JR; Christmas, M; Whitton, BA	Testing the allometric scaling of alkaline phosphatase activity to surface/volume ratio in benthic marine macrophytes	JOURNAL OF EXPERIMENTAL MARINE BIOLOGY AND ECOLOGY	Alkaline phosphatase activity (APA), tissue P, N and C were determined for 23 species of benthic marine macrophytes (22 macroalgae, 1 seagrass). In addition, estimates of the surface area/volume ratio (SA:V) of these species were derived from experimental work and from the literature. The tissue nutrient content (especially P) does not explain differences in APA among the species of marine macrop…	1999	http://dx.doi.org/10.1016/S0022-0981(99)00070-2	Y
Taylor, MW; Taylor, RB; Rees, TAV	Allometric evidence for the dominant role of surface cells in ammonium metabolism and photosynthesis in northeastern New Zealand seaweeds	MARINE ECOLOGY PROGRESS SERIES	Relationships between seaweed morphology and the metabolism of ammonium and carbon were examined for 9 seaweeds from northeastern New Zealand. Maximum rates of surge ammonium uptake and ammonium assimilation, in addition to the maximum ammonium storage pool, were strongly positively correlated with seaweed surface area:volume (SA:V) ratio when expressed per g dry weight, but were largely independ…	1999	http://dx.doi.org/10.3354/meps184073	Y
Taylor, RB; Peek, JTA; Rees, TAV	Scaling of ammonium uptake by seaweeds to surface area : volume ratio: geographical variation and the role of uptake by passive diffusion	MARINE ECOLOGY PROGRESS SERIES	Rates of ammonium uptake per g dry weight for seaweeds from the Mokohinau Islands, northeastern New Zealand were much lower than published values for northern hemisphere (east coast of North America and Baltic Sea) seaweeds. For the New Zealand seaweeds, the rate of ammonium uptake expressed per cm(2) surface area was relatively constant (23.9 +/- 3.4 nmol cm(-2) h(-1)), irrespective of seaweed s…	1998	http://dx.doi.org/10.3354/meps169143	Y
HEIN, M; PEDERSEN, MF; SANDJENSEN, K	SIZE-DEPENDENT NITROGEN UPTAKE IN MICRO- AND MACROALGAE	MARINE ECOLOGY PROGRESS SERIES	The role of algal size as a controlling factor for nitrogen uptake kinetics is examined by comparing published values of N uptake rate and half-saturation constants in micro- and macroalgae. The uptake kinetics differ substantially among algae very different in size. Microalgae take up nitrogen much faster per unit of biomass than macroalgae at both high and low substrate concentrations, and micr…	1995	http://dx.doi.org/10.3354/meps118247	Y
ROSENBERG, G; RAMUS, J	UPTAKE OF INORGANIC NITROGEN AND SEAWEED SURFACE-AREA - VOLUME RATIOS	AQUATIC BOTANY		1984	http://dx.doi.org/10.1016/0304-3770(84)90008-1	Y
Nielsen, S. L., & Jensen, K. S. (1990). Allometric settling of maximal photosynthetic growth rate to surface/volume ratio. Limnology and Oceanography, 35(1), 177-180.						Y
Odum EP, Kuenzler EJ, Blunt SMX (1958) Uptake of P32 and primary productivity in marine benthic algae. Limnol Oceanogr 3:340–345						Y
Gacia, E., Littler, M. M., & Littler, D. S. (1996). The relationships between morphology and photosynthetic parameters within the polymorphic genus Caulerpa. Journal of Experimental Marine Biology and Ecology, 204(1-2), 209-224.						Y
