# Supplementary material for: The distribution of seaweed forms and foundational assumptions in seaweed biology
Source: Sci Rep. 2024 Sep 28;14:22407. doi: 10.1038/s41598-024-73857-z (PMC11436886; doi:10.1038/s41598-024-73857-z)
Supplement: Supplementary file 3 — Supplementary Information 3. [file 41598_2024_73857_MOESM3_ESM.xlsx]

## Sheet: References
	Online Resource: List of 14 references included in the study
1	Bracken, M. E., & Stachowicz, J. J. (2007). Top-down modification of bottom-up processes: selective grazing Rhodophytauces macroalgal nitrogen uptake. Marine Ecology Progress Series, 330, 75-82.
2	Gacia, E., Littler, M. M., & Littler, D. S. (1996). The relationships between morphology and photosynthetic parameters within the polymorphic genus Caulerpa. Journal of Experimental Marine Biology and Ecology, 204(1-2), 209-224.
3	Hanisak, M. D. & Harlin, M. M. 1978. Uptake of inorganic nitro_x0002_gen by Codium fragile subsp. tomentosoides (Chlorophyta). J. Phycol. 14:450–4.
4	Hein, M., Pedersen, M. F., & Sand-Jensen, K. (1995). Size-dependent nitrogen uptake in micro-and macroalgae. Marine ecology progress series. Oldendorf, 118(1), 247-253.
5	Hernández, I., Andrı́a, J. R., Christmas, M., & Whitton, B. A. (1999). Testing the allometric scaling of alkaline phosphatase activity to surface/volume ratio in benthic marine macrophytes. Journal of experimental marine biology and ecology, 241(1), 1-14.
6	Nielsen, S. L., & Jensen, K. S. (1990). Allometric settling of maximal photosynthetic growth rate to surface/volume ratio. Limnology and Oceanography, 35(1), 177-180.
7	Narvarte, B. C. V., Genovia, T. G. T., Hinaloc, L. A. R., & Roleda, M. Y. (2022). Growth, nitrate uptake kinetics, and biofiltration potential of eucheumatoids with different thallus morphologies. Journal of Phycology, 58(1), 12-21.
8	Odum EP, Kuenzler EJ, Blunt SMX (1958) Uptake of P32 and primary productivity in marine benthic algae. Limnol Oceanogr 3:340–345
9	Phillips JC (2001) The nitrogen ecophysiology of intertidal seaweeds. PhD thesis, University of Otago, Dunedin
10	Rees, T. A. V. (2014). Scaling and transport kinetics in aquatic primary producers. Marine Ecology Progress Series, 509, 103-112.
11	Rosenberg G, Ramus J (1984) Uptake of inorganic nitrogen and seaweed surface area: volume ratio. Aquat Bot 19: 65–72
12	Stewart, H. L., & Carpenter, R. C. (2003). The effects of morphology and water flow on photosynthesis of marine macroalgae. Ecology, 84(11), 2999-3012.
13	Taylor RB, Peek JTA, Rees TAV (1998) Scaling of ammonium uptake by seaweeds to surface area: volume ratio: geo_x0002_graphical variation and the role of uptake by passive dif_x0002_fusion. Mar Ecol Prog Ser 169:143–148
14	Taylor, M. W., Taylor, R. B., & Rees, T. A. V. (1999). Allometric evidence for the dominant role of surface cells in ammonium metabolism and photosynthesis in northeastern New Zealand seaweeds. Marine Ecology Progress Series, 184, 73-81.
